# Supplementary material for: Carbinoxaminium dipicrate
Source: Acta Crystallogr Sect E Struct Rep Online. 2013 Jul 17;69(Pt 8):o1264–5. doi: 10.1107/S1600536813018886 (PMC3793761; doi:10.1107/S1600536813018886)
Supplement: Supplementary file 1 [file e-69-o1264-sup1.cif]

##############################################################################
#                                                                            #
# This CIF contains the data in a paper accepted for publication in          #
# Acta Crystallographica Section E. It conforms to the requirements of       #
# Notes for Authors for Acta Crystallographica Section E, and has been       #
# peer reviewed under the auspices of the IUCr Commission on Journals.       #
#                                                                            #
# Full details of the Crystallographic Information File format               #
# are given in the paper "The Crystallographic Information File (CIF):       #
# a New Standard Archive File for Crystallography" by S. R. Hall, F. H.      #
# Allen and I. D. Brown [Acta Cryst. (1991), A47, 655-685].                  #
#                                                                            #
# The current version of the core CIF dictionary is obtainable from          #
# ftp://ftp.iucr.org/pub/cif_core.dic.                                       #
#                                                                            #
# Software is freely available for graphical display of the structure(s)     #
# in this CIF. For information consult the CIF software page                 #
# http://www.iucr.org/resources/cif/software.                                #
#                                                                            #
# This file may be used for bona fide research purposes within the           #
# scientific community so long as proper attribution is given to the journal # 
# article from which it was obtained.                                        #
#                                                                            #
##############################################################################
data_global
_audit_creation_method
;
  Olex2 1.2
  (compiled Apr 23 2013 17:54:37, GUI svn.r4466)
;
_journal_date_recd_electronic     2013-07-04
_journal_date_accepted     2013-07-08
_journal_name_full     'Acta Crystallographica, Section E'
_journal_year     2013
_journal_volume     69
_journal_issue      8
_journal_page_first     o1264
_journal_page_last     o1265
_journal_paper_category     QO
_journal_paper_doi     10.1107/S1600536813018886
_journal_coeditor_code     CV5423
_publ_contact_author_name     'Jasinski, Jerry P.'
_publ_contact_author_address
;
Department of Chemistry
Keene State College
229 Main Street
Keene, New Hampshire 03435, USA
;
_publ_contact_author_email     jjasinski@keene.edu
_publ_contact_author_fax     ?
_publ_contact_author_phone     '603 358-2563'
_publ_section_title
;
Carbinoxaminium dipicrate
;
loop_
    _publ_author_name
    _publ_author_address
    'Ramya, V.'
;
Department of Studies in Chemistry
University of Mysore
Manasagangotri,  Mysore 570 006, India
;
    'Jasinski, Jerry P.'
;
Department of Chemistry
Keene State College
229 Main Street
Keene, NH 03435-2001, USA
;
    'Shannon, James P.'
;
Department of Chemistry
Keene State College
229 Main Street
Keene, NH 03435-2001, USA
;
    'Yathirajan, H. S.'
;
Department of Studies in Chemistry
University of Mysore
Manasagangotri,  Mysore 570 006, India
;
    'Ravishankara, D. K.'
;
Sri Mahadeshwara Government First Grade College
Affiliated to University of Mysore
Kollegal 571 440, India
;
_chemical_name_common
;
Carbinoxaminium dipicrate
;
data_I
_chemical_name_systematic
;
2-{(4-Chlorophenyl)[2-(dimethylazaniumyl)ethoxy]methyl}pyridinium
bis(2,4,6-trinitrophenolate)
;
_chemical_formula_moiety     'C16 H21 Cl N2 O 2+, 2(C6 H2 N3 O7 -)'
_chemical_formula_sum     'C28 H25 Cl N8 O15'
_chemical_formula_iupac     'C16 H21 Cl N2 O 2+, 2C6 H2 N3 O7 -'
_chemical_formula_weight     749.01
_chemical_melting_point     ?
_shelx_space_group_comment
;
The symmetry employed for this shelxl refinement is uniquely defined
by the following loop, which should always be used as a source of
symmetry information in preference to the above space-group names.
They are only intended as comments.
;
_space_group_crystal_system     triclinic
_space_group_name_H-M_alt     'P -1'
_space_group_name_Hall     '-P 1'
loop_
    _space_group_symop_operation_xyz
    'x, y, z'
    '-x, -y, -z'
_cell_length_a     8.1719(6)
_cell_length_b     8.5341(6)
_cell_length_c     23.5868(16)
_cell_angle_alpha     83.771(6)
_cell_angle_beta     85.484(6)
_cell_angle_gamma     74.827(6)
_cell_volume     1576.1(2)
_cell_formula_units_Z     2
_cell_measurement_reflns_used     3773
_cell_measurement_theta_min     3.7724
_cell_measurement_theta_max     72.3560
_cell_measurement_temperature     173(2)
_exptl_crystal_description     prism
_exptl_crystal_colour     'yellow'
_exptl_crystal_size_max     0.24
_exptl_crystal_size_mid     0.16
_exptl_crystal_size_min     0.12
_exptl_crystal_density_diffrn     1.578
_exptl_crystal_density_meas     ?
_exptl_crystal_density_method     ?
_exptl_crystal_F_000     772
_exptl_absorpt_coefficient_mu     1.868
_exptl_absorpt_correction_type     multi-scan
_exptl_absorpt_process_details
;
(CrysAlis PRO; Agilent, 2012)
;
_shelx_estimated_absorpt_T_min     ?
_shelx_estimated_absorpt_T_max     ?
_exptl_absorpt_correction_T_min     0.87066
_exptl_absorpt_correction_T_max     1.00000
_exptl_special_details     ?
_diffrn_ambient_temperature     173(2)
_diffrn_radiation_type     CuK\a
_diffrn_radiation_wavelength     1.54184
_diffrn_measurement_device_type     'Agilent Xcalibur (Eos, Gemini)'
_diffrn_measurement_method     '\w scans'
_diffrn_detector_area_resol_mean     16.0416
_diffrn_reflns_number     9838
_diffrn_reflns_av_R_equivalents     0.0363
_diffrn_reflns_theta_min     3.776
_diffrn_reflns_theta_max     72.506
_diffrn_reflns_theta_full     67.684
_diffrn_measured_fraction_theta_max     0.969
_diffrn_measured_fraction_theta_full     0.996
_diffrn_reflns_limit_h_min     -9
_diffrn_reflns_limit_h_max     10
_diffrn_reflns_limit_k_min     -6
_diffrn_reflns_limit_k_max     10
_diffrn_reflns_limit_l_min     -26
_diffrn_reflns_limit_l_max     28
_refine_special_details     ?
_reflns_number_total     6071
_reflns_number_gt     4958
_reflns_threshold_expression     'I > 2\s(I)'
_refine_ls_structure_factor_coef     Fsqd
_refine_ls_matrix_type     full
_refine_ls_R_factor_all     0.0609
_refine_ls_R_factor_gt     0.0500
_refine_ls_wR_factor_gt     0.1335
_refine_ls_wR_factor_ref     0.1446
_refine_ls_goodness_of_fit_ref     1.021
_refine_ls_restrained_S_all     1.021
_refine_ls_number_reflns     6071
_refine_ls_number_parameters     476
_refine_ls_number_restraints     0
_refine_ls_hydrogen_treatment     mixed
_refine_ls_weighting_scheme     calc
_refine_ls_weighting_details
;
 w=1/[\s^2^(Fo^2^)+(0.0778P)^2^+0.3489P]
 where P=(Fo^2^+2Fc^2^)/3
;
_atom_sites_solution_hydrogens     geom
_atom_sites_solution_primary     ?
_atom_sites_solution_secondary     ?
_refine_ls_shift/su_max     0.000
_refine_ls_shift/su_mean     0.000
_refine_diff_density_max     0.418
_refine_diff_density_min     -0.381
_refine_ls_extinction_method     SHELXL
_refine_ls_extinction_coef     0.0006(3)
_refine_ls_extinction_expression
                                  'Fc^*^=kFc[1+0.001xFc^2^\l^3^/sin(2\q)]^-1/4^'
loop_
    _atom_type_symbol
    _atom_type_description
    _atom_type_scat_dispersion_real
    _atom_type_scat_dispersion_imag
    _atom_type_scat_source
    'C' 'C' 0.0181 0.0091
                         'International Tables Vol C Tables 4.2.6.8 and 6.1.1.4'
    'H' 'H' 0.0000 0.0000
                         'International Tables Vol C Tables 4.2.6.8 and 6.1.1.4'
    'N' 'N' 0.0311 0.0180
                         'International Tables Vol C Tables 4.2.6.8 and 6.1.1.4'
    'O' 'O' 0.0492 0.0322
                         'International Tables Vol C Tables 4.2.6.8 and 6.1.1.4'
    'Cl' 'Cl' 0.3639 0.7018
                         'International Tables Vol C Tables 4.2.6.8 and 6.1.1.4'
_computing_data_collection     'CrysAlis PRO (Agilent, 2012)'
_computing_cell_refinement     'CrysAlis PRO (Agilent, 2012)'
_computing_data_reduction     'CrysAlis PRO (Agilent, 2012)'
_computing_structure_solution     'SUPERFLIP (Palatinus & Chapuis, 2007)'
_computing_structure_refinement     'SHELXL2012 (Sheldrick, 2008)'
_computing_molecular_graphics     'OLEX2 (Dolomanov <i>et al.</i>, 2009)'
_computing_publication_material     'OLEX2 (Dolomanov <i>et al.</i>, 2009)'
loop_
    _atom_site_type_symbol
    _atom_site_label
    _atom_site_fract_x
    _atom_site_fract_y
    _atom_site_fract_z
    _atom_site_U_iso_or_equiv
    _atom_site_adp_type
    _atom_site_calc_flag
    _atom_site_occupancy
    _atom_site_disorder_assembly
    _atom_site_disorder_group
    Cl Cl1 -0.11261(7) 1.50201(7) 0.24701(3) 0.04328(18) Uani d 1 . .
    O O1 0.66697(18) 0.99915(17) 0.25648(6) 0.0256(3) Uani d 1 . .
    N N1 0.5260(2) 0.8100(2) 0.15238(8) 0.0259(4) Uani d 1 . .
    H H1 0.555(4) 0.868(4) 0.1249(13) 0.045(8) Uiso d 1 . .
    N N2 0.9121(2) 0.9449(2) 0.33517(7) 0.0270(4) Uani d 1 . .
    H H2 0.8313 0.8739 0.3411 0.032 Uiso calc 1 . .
    C C1 0.5639(2) 1.0201(2) 0.20923(8) 0.0229(4) Uani d 1 . .
    H H1A 0.6251 1.0540 0.1735 0.027 Uiso calc 1 . .
    C C2 0.3938(3) 1.1451(2) 0.21871(9) 0.0232(4) Uani d 1 . .
    C C3 0.3387(3) 1.1925(3) 0.27286(9) 0.0273(4) Uani d 1 . .
    H H3 0.4076 1.1482 0.3043 0.033 Uiso calc 1 . .
    C C4 0.1838(3) 1.3039(3) 0.28151(9) 0.0296(5) Uani d 1 . .
    H H4 0.1471 1.3382 0.3184 0.036 Uiso calc 1 . .
    C C5 0.0832(3) 1.3645(3) 0.23545(10) 0.0288(5) Uani d 1 . .
    C C6 0.1341(3) 1.3170(3) 0.18120(10) 0.0304(5) Uani d 1 . .
    H H6 0.0630 1.3585 0.1501 0.037 Uiso calc 1 . .
    C C7 0.2907(3) 1.2077(3) 0.17307(9) 0.0274(4) Uani d 1 . .
    H H7 0.3281 1.1752 0.1360 0.033 Uiso calc 1 . .
    C C8 0.5295(2) 0.8557(2) 0.20483(9) 0.0232(4) Uani d 1 . .
    C C9 0.4844(3) 0.6731(3) 0.14378(10) 0.0311(5) Uani d 1 . .
    H H9 0.4842 0.6444 0.1060 0.037 Uiso calc 1 . .
    C C10 0.4421(3) 0.5740(3) 0.18928(10) 0.0314(5) Uani d 1 . .
    H H10 0.4096 0.4783 0.1833 0.038 Uiso calc 1 . .
    C C11 0.4475(3) 0.6162(3) 0.24404(9) 0.0298(5) Uani d 1 . .
    H H11 0.4208 0.5479 0.2761 0.036 Uiso calc 1 . .
    C C12 0.4921(3) 0.7583(2) 0.25224(9) 0.0260(4) Uani d 1 . .
    H H12 0.4968 0.7879 0.2896 0.031 Uiso calc 1 . .
    C C13 0.7505(3) 1.1265(3) 0.25669(9) 0.0278(4) Uani d 1 . .
    H H13A 0.6705 1.2343 0.2480 0.033 Uiso calc 1 . .
    H H13B 0.8467 1.1132 0.2278 0.033 Uiso calc 1 . .
    C C14 0.8134(3) 1.1129(3) 0.31594(9) 0.0285(4) Uani d 1 . .
    H H14A 0.8860 1.1890 0.3166 0.034 Uiso calc 1 . .
    H H14B 0.7149 1.1464 0.3432 0.034 Uiso calc 1 . .
    C C15 0.9831(4) 0.9471(3) 0.39156(11) 0.0432(6) Uani d 1 . .
    H H15A 1.0624 1.0166 0.3871 0.065 Uiso calc 1 . .
    H H15B 1.0429 0.8360 0.4054 0.065 Uiso calc 1 . .
    H H15C 0.8903 0.9902 0.4191 0.065 Uiso calc 1 . .
    C C16 1.0494(3) 0.8722(3) 0.29313(11) 0.0375(5) Uani d 1 . .
    H H16A 0.9990 0.8586 0.2582 0.056 Uiso calc 1 . .
    H H16B 1.1142 0.7656 0.3095 0.056 Uiso calc 1 . .
    H H16C 1.1252 0.9444 0.2840 0.056 Uiso calc 1 . .
    O O1A 0.6767(2) 0.7783(3) 0.37604(7) 0.0510(5) Uani d 1 . .
    O O2A 0.9906(3) 0.5583(3) 0.38556(9) 0.0628(6) Uani d 1 . .
    O O3A 0.9285(3) 0.3338(3) 0.41788(10) 0.0648(6) Uani d 1 . .
    O O4A 0.6720(2) 0.3773(2) 0.61350(7) 0.0384(4) Uani d 1 . .
    O O5A 0.4787(3) 0.5957(2) 0.63041(7) 0.0499(5) Uani d 1 . .
    O O6A 0.2565(3) 0.9728(3) 0.47738(9) 0.0603(6) Uani d 1 . .
    O O7A 0.4233(4) 1.0273(3) 0.40692(9) 0.0810(8) Uani d 1 . .
    N N1A 0.9039(3) 0.4822(3) 0.41567(9) 0.0450(5) Uani d 1 . .
    N N2A 0.5868(2) 0.5149(2) 0.59866(8) 0.0323(4) Uani d 1 . .
    N N3A 0.3898(3) 0.9401(3) 0.44864(9) 0.0467(6) Uani d 1 . .
    C C1A 0.6573(3) 0.7231(3) 0.42626(9) 0.0360(5) Uani d 1 . .
    C C2A 0.7648(3) 0.5717(3) 0.45134(10) 0.0348(5) Uani d 1 . .
    C C3A 0.7429(3) 0.5018(3) 0.50562(9) 0.0328(5) Uani d 1 . .
    H H3A 0.8156 0.4001 0.5186 0.039 Uiso calc 1 . .
    C C4A 0.6116(3) 0.5837(3) 0.54113(9) 0.0288(4) Uani d 1 . .
    C C5A 0.4993(3) 0.7266(3) 0.52136(9) 0.0306(5) Uani d 1 . .
    H H5A 0.4078 0.7790 0.5457 0.037 Uiso calc 1 . .
    C C6A 0.5199(3) 0.7930(3) 0.46644(9) 0.0333(5) Uani d 1 . .
    O O1B 0.5906(2) 1.03134(19) 0.07357(7) 0.0357(4) Uani d 1 . .
    O O2B 0.5038(3) 1.3996(3) 0.06288(11) 0.0659(7) Uani d 1 . .
    O O3B 0.7430(4) 1.3352(4) 0.09961(11) 0.0893(10) Uani d 1 . .
    O O4B 1.0327(4) 1.3210(3) -0.11434(11) 0.0780(8) Uani d 1 . .
    O O5B 1.0417(3) 1.0971(3) -0.14993(8) 0.0573(6) Uani d 1 . .
    O O6B 0.8368(2) 0.6875(2) -0.03911(8) 0.0453(5) Uani d 1 . .
    O O7B 0.6563(3) 0.7393(2) 0.03210(8) 0.0549(6) Uani d 1 . .
    N N1B 0.6504(3) 1.3270(2) 0.06334(8) 0.0350(4) Uani d 1 . .
    N N2B 0.9919(3) 1.1925(3) -0.11323(9) 0.0426(5) Uani d 1 . .
    N N3B 0.7522(3) 0.7805(2) -0.00549(8) 0.0336(4) Uani d 1 . .
    C C1B 0.6833(3) 1.0589(3) 0.03035(9) 0.0270(4) Uani d 1 . .
    C C2B 0.7212(3) 1.2152(3) 0.01923(9) 0.0286(4) Uani d 1 . .
    C C3B 0.8166(3) 1.2631(3) -0.02558(9) 0.0308(5) Uani d 1 . .
    H H3B 0.8360 1.3689 -0.0299 0.037 Uiso calc 1 . .
    C C4B 0.8853(3) 1.1496(3) -0.06533(9) 0.0304(5) Uani d 1 . .
    C C5B 0.8615(3) 0.9943(3) -0.05819(9) 0.0291(5) Uani d 1 . .
    H H5B 0.9116 0.9185 -0.0852 0.035 Uiso calc 1 . .
    C C6B 0.7647(3) 0.9490(3) -0.01178(9) 0.0272(4) Uani d 1 . .
loop_
    _atom_site_aniso_label
    _atom_site_aniso_U_11
    _atom_site_aniso_U_22
    _atom_site_aniso_U_33
    _atom_site_aniso_U_12
    _atom_site_aniso_U_13
    _atom_site_aniso_U_23
    Cl1 0.0298(3) 0.0375(3) 0.0553(4) 0.0028(2) 0.0052(2) -0.0063(3)
    O1 0.0273(7) 0.0240(7) 0.0269(7) -0.0089(6) -0.0051(6) -0.0002(6)
    N1 0.0313(9) 0.0245(9) 0.0216(9) -0.0076(7) 0.0021(7) -0.0014(7)
    N2 0.0272(9) 0.0278(9) 0.0258(9) -0.0056(7) -0.0026(7) -0.0032(7)
    C1 0.0253(10) 0.0231(9) 0.0201(9) -0.0060(8) -0.0006(7) -0.0019(7)
    C2 0.0253(10) 0.0203(9) 0.0255(10) -0.0085(8) 0.0002(8) -0.0027(8)
    C3 0.0280(10) 0.0300(11) 0.0247(10) -0.0091(8) -0.0018(8) -0.0024(8)
    C4 0.0314(11) 0.0334(11) 0.0249(10) -0.0100(9) 0.0055(8) -0.0070(9)
    C5 0.0229(10) 0.0230(10) 0.0391(12) -0.0040(8) 0.0043(8) -0.0051(9)
    C6 0.0291(11) 0.0296(11) 0.0327(12) -0.0068(9) -0.0056(9) -0.0019(9)
    C7 0.0318(11) 0.0252(10) 0.0256(10) -0.0066(8) -0.0012(8) -0.0055(8)
    C8 0.0196(9) 0.0232(9) 0.0256(10) -0.0032(7) 0.0001(7) -0.0038(8)
    C9 0.0380(12) 0.0285(11) 0.0268(11) -0.0070(9) -0.0009(9) -0.0066(9)
    C10 0.0372(12) 0.0233(10) 0.0355(12) -0.0101(9) -0.0002(9) -0.0058(9)
    C11 0.0330(11) 0.0265(10) 0.0278(11) -0.0069(9) 0.0017(8) 0.0030(8)
    C12 0.0290(10) 0.0260(10) 0.0218(10) -0.0047(8) -0.0005(8) -0.0033(8)
    C13 0.0255(10) 0.0251(10) 0.0344(11) -0.0092(8) -0.0035(8) -0.0010(8)
    C14 0.0275(10) 0.0245(10) 0.0341(11) -0.0058(8) -0.0028(8) -0.0067(9)
    C15 0.0522(15) 0.0412(14) 0.0344(13) -0.0036(11) -0.0166(11) -0.0057(11)
    C16 0.0297(12) 0.0378(13) 0.0400(13) -0.0007(10) 0.0022(10) -0.0051(10)
    O1A 0.0498(11) 0.0875(15) 0.0252(9) -0.0400(11) -0.0032(7) 0.0092(9)
    O2A 0.0600(13) 0.0879(16) 0.0548(12) -0.0453(12) 0.0332(10) -0.0307(12)
    O3A 0.0659(14) 0.0592(14) 0.0602(14) -0.0059(11) 0.0231(11) -0.0100(11)
    O4A 0.0377(9) 0.0383(9) 0.0337(9) -0.0026(7) -0.0031(7) 0.0050(7)
    O5A 0.0605(12) 0.0493(11) 0.0245(9) 0.0068(9) 0.0119(8) 0.0020(8)
    O6A 0.0566(13) 0.0600(13) 0.0517(12) 0.0047(10) -0.0095(10) 0.0065(10)
    O7A 0.146(3) 0.0492(13) 0.0382(12) -0.0148(15) -0.0048(13) 0.0148(10)
    N1A 0.0419(12) 0.0678(16) 0.0320(11) -0.0237(11) 0.0082(9) -0.0171(10)
    N2A 0.0321(10) 0.0389(11) 0.0243(9) -0.0074(8) -0.0011(7) 0.0000(8)
    N3A 0.0757(17) 0.0401(12) 0.0274(11) -0.0182(11) -0.0177(11) 0.0027(9)
    C1A 0.0403(13) 0.0547(15) 0.0233(11) -0.0318(11) -0.0018(9) -0.0007(10)
    C2A 0.0324(12) 0.0527(14) 0.0254(11) -0.0205(11) 0.0045(9) -0.0106(10)
    C3A 0.0312(12) 0.0421(13) 0.0275(11) -0.0132(10) -0.0007(9) -0.0053(9)
    C4A 0.0324(11) 0.0355(11) 0.0202(10) -0.0123(9) -0.0005(8) -0.0011(8)
    C5A 0.0348(11) 0.0357(12) 0.0230(10) -0.0117(9) -0.0016(8) -0.0030(9)
    C6A 0.0433(13) 0.0361(12) 0.0254(11) -0.0183(10) -0.0067(9) 0.0001(9)
    O1B 0.0498(10) 0.0294(8) 0.0262(8) -0.0103(7) 0.0101(7) -0.0037(6)
    O2B 0.0407(11) 0.0705(15) 0.0901(17) -0.0047(10) 0.0063(11) -0.0533(13)
    O3B 0.0874(18) 0.102(2) 0.0667(16) 0.0240(15) -0.0328(14) -0.0554(15)
    O4B 0.111(2) 0.0569(14) 0.0702(15) -0.0414(14) 0.0510(15) -0.0147(12)
    O5B 0.0684(14) 0.0647(13) 0.0369(10) -0.0175(11) 0.0225(9) -0.0134(9)
    O6B 0.0565(11) 0.0355(9) 0.0443(10) -0.0106(8) 0.0101(8) -0.0175(8)
    O7B 0.0897(16) 0.0415(11) 0.0377(10) -0.0289(11) 0.0213(10) -0.0097(8)
    N1B 0.0470(12) 0.0279(10) 0.0313(10) -0.0121(9) 0.0048(9) -0.0072(8)
    N2B 0.0453(12) 0.0437(12) 0.0347(11) -0.0090(10) 0.0115(9) -0.0019(9)
    N3B 0.0447(11) 0.0316(10) 0.0250(9) -0.0092(8) -0.0022(8) -0.0055(8)
    C1B 0.0310(11) 0.0280(10) 0.0209(10) -0.0050(8) -0.0020(8) -0.0025(8)
    C2B 0.0313(11) 0.0278(10) 0.0246(10) -0.0039(8) 0.0010(8) -0.0041(8)
    C3B 0.0312(11) 0.0294(11) 0.0305(11) -0.0067(9) 0.0002(9) -0.0012(9)
    C4B 0.0308(11) 0.0349(12) 0.0230(10) -0.0062(9) 0.0021(8) 0.0001(9)
    C5B 0.0308(11) 0.0327(11) 0.0213(10) -0.0022(9) -0.0022(8) -0.0059(8)
    C6B 0.0308(11) 0.0273(10) 0.0228(10) -0.0051(8) -0.0032(8) -0.0031(8)
_geom_special_details
;
 All esds (except the esd in the dihedral angle between two l.s. planes)
 are estimated using the full covariance matrix.  The cell esds are taken
 into account individually in the estimation of esds in distances, angles
 and torsion angles; correlations between esds in cell parameters are only
 used when they are defined by crystal symmetry.  An approximate (isotropic)
 treatment of cell esds is used for estimating esds involving l.s. planes.
;
loop_
    _geom_bond_atom_site_label_1
    _geom_bond_atom_site_label_2
    _geom_bond_site_symmetry_2
    _geom_bond_distance
    _geom_bond_publ_flag
    Cl1 C5 . 1.741(2) ?
    O1 C1 . 1.418(2) ?
    O1 C13 . 1.428(2) ?
    N1 H1 . 0.83(3) ?
    N1 C8 . 1.341(3) ?
    N1 C9 . 1.338(3) ?
    N2 H2 . 1.0000 ?
    N2 C14 . 1.491(3) ?
    N2 C15 . 1.496(3) ?
    N2 C16 . 1.490(3) ?
    C1 H1A . 1.0000 ?
    C1 C2 . 1.532(3) ?
    C1 C8 . 1.517(3) ?
    C2 C3 . 1.387(3) ?
    C2 C7 . 1.392(3) ?
    C3 H3 . 0.9500 ?
    C3 C4 . 1.386(3) ?
    C4 H4 . 0.9500 ?
    C4 C5 . 1.385(3) ?
    C5 C6 . 1.384(3) ?
    C6 H6 . 0.9500 ?
    C6 C7 . 1.386(3) ?
    C7 H7 . 0.9500 ?
    C8 C12 . 1.382(3) ?
    C9 H9 . 0.9500 ?
    C9 C10 . 1.373(3) ?
    C10 H10 . 0.9500 ?
    C10 C11 . 1.385(3) ?
    C11 H11 . 0.9500 ?
    C11 C12 . 1.391(3) ?
    C12 H12 . 0.9500 ?
    C13 H13A . 0.9900 ?
    C13 H13B . 0.9900 ?
    C13 C14 . 1.509(3) ?
    C14 H14A . 0.9900 ?
    C14 H14B . 0.9900 ?
    C15 H15A . 0.9800 ?
    C15 H15B . 0.9800 ?
    C15 H15C . 0.9800 ?
    C16 H16A . 0.9800 ?
    C16 H16B . 0.9800 ?
    C16 H16C . 0.9800 ?
    O1A C1A . 1.240(3) ?
    O2A N1A . 1.220(3) ?
    O3A N1A . 1.226(3) ?
    O4A N2A . 1.227(3) ?
    O5A N2A . 1.227(3) ?
    O6A N3A . 1.220(3) ?
    O7A N3A . 1.226(3) ?
    N1A C2A . 1.455(3) ?
    N2A C4A . 1.440(3) ?
    N3A C6A . 1.463(3) ?
    C1A C2A . 1.454(4) ?
    C1A C6A . 1.456(3) ?
    C2A C3A . 1.371(3) ?
    C3A H3A . 0.9500 ?
    C3A C4A . 1.391(3) ?
    C4A C5A . 1.380(3) ?
    C5A H5A . 0.9500 ?
    C5A C6A . 1.372(3) ?
    O1B C1B . 1.260(3) ?
    O2B N1B . 1.196(3) ?
    O3B N1B . 1.205(3) ?
    O4B N2B . 1.224(3) ?
    O5B N2B . 1.225(3) ?
    O6B N3B . 1.225(2) ?
    O7B N3B . 1.221(3) ?
    N1B C2B . 1.469(3) ?
    N2B C4B . 1.446(3) ?
    N3B C6B . 1.459(3) ?
    C1B C2B . 1.439(3) ?
    C1B C6B . 1.443(3) ?
    C2B C3B . 1.355(3) ?
    C3B H3B . 0.9500 ?
    C3B C4B . 1.401(3) ?
    C4B C5B . 1.380(3) ?
    C5B H5B . 0.9500 ?
    C5B C6B . 1.380(3) ?
loop_
    _geom_angle_atom_site_label_1
    _geom_angle_atom_site_label_2
    _geom_angle_atom_site_label_3
    _geom_angle_site_symmetry_1
    _geom_angle_site_symmetry_3
    _geom_angle
    _geom_angle_publ_flag
    C1 O1 C13 . . 112.85(15) ?
    C8 N1 H1 . . 118(2) ?
    C9 N1 H1 . . 120(2) ?
    C9 N1 C8 . . 122.27(19) ?
    C14 N2 H2 . . 107.7 ?
    C14 N2 C15 . . 109.09(17) ?
    C15 N2 H2 . . 107.7 ?
    C16 N2 H2 . . 107.7 ?
    C16 N2 C14 . . 113.72(17) ?
    C16 N2 C15 . . 110.69(19) ?
    O1 C1 H1A . . 110.2 ?
    O1 C1 C2 . . 111.44(15) ?
    O1 C1 C8 . . 106.13(16) ?
    C2 C1 H1A . . 110.2 ?
    C8 C1 H1A . . 110.2 ?
    C8 C1 C2 . . 108.51(16) ?
    C3 C2 C1 . . 120.58(18) ?
    C3 C2 C7 . . 119.51(19) ?
    C7 C2 C1 . . 119.87(17) ?
    C2 C3 H3 . . 119.7 ?
    C4 C3 C2 . . 120.5(2) ?
    C4 C3 H3 . . 119.7 ?
    C3 C4 H4 . . 120.5 ?
    C5 C4 C3 . . 118.96(19) ?
    C5 C4 H4 . . 120.5 ?
    C4 C5 Cl1 . . 118.57(17) ?
    C6 C5 Cl1 . . 119.81(18) ?
    C6 C5 C4 . . 121.6(2) ?
    C5 C6 H6 . . 120.6 ?
    C5 C6 C7 . . 118.7(2) ?
    C7 C6 H6 . . 120.6 ?
    C2 C7 H7 . . 119.7 ?
    C6 C7 C2 . . 120.67(19) ?
    C6 C7 H7 . . 119.7 ?
    N1 C8 C1 . . 117.61(18) ?
    N1 C8 C12 . . 119.82(19) ?
    C12 C8 C1 . . 122.46(18) ?
    N1 C9 H9 . . 119.8 ?
    N1 C9 C10 . . 120.3(2) ?
    C10 C9 H9 . . 119.8 ?
    C9 C10 H10 . . 120.6 ?
    C9 C10 C11 . . 118.8(2) ?
    C11 C10 H10 . . 120.6 ?
    C10 C11 H11 . . 120.0 ?
    C10 C11 C12 . . 120.1(2) ?
    C12 C11 H11 . . 120.0 ?
    C8 C12 C11 . . 118.64(19) ?
    C8 C12 H12 . . 120.7 ?
    C11 C12 H12 . . 120.7 ?
    O1 C13 H13A . . 110.5 ?
    O1 C13 H13B . . 110.5 ?
    O1 C13 C14 . . 106.08(17) ?
    H13A C13 H13B . . 108.7 ?
    C14 C13 H13A . . 110.5 ?
    C14 C13 H13B . . 110.5 ?
    N2 C14 C13 . . 113.08(16) ?
    N2 C14 H14A . . 109.0 ?
    N2 C14 H14B . . 109.0 ?
    C13 C14 H14A . . 109.0 ?
    C13 C14 H14B . . 109.0 ?
    H14A C14 H14B . . 107.8 ?
    N2 C15 H15A . . 109.5 ?
    N2 C15 H15B . . 109.5 ?
    N2 C15 H15C . . 109.5 ?
    H15A C15 H15B . . 109.5 ?
    H15A C15 H15C . . 109.5 ?
    H15B C15 H15C . . 109.5 ?
    N2 C16 H16A . . 109.5 ?
    N2 C16 H16B . . 109.5 ?
    N2 C16 H16C . . 109.5 ?
    H16A C16 H16B . . 109.5 ?
    H16A C16 H16C . . 109.5 ?
    H16B C16 H16C . . 109.5 ?
    O2A N1A O3A . . 123.5(2) ?
    O2A N1A C2A . . 118.5(2) ?
    O3A N1A C2A . . 118.0(2) ?
    O4A N2A C4A . . 118.84(19) ?
    O5A N2A O4A . . 122.87(19) ?
    O5A N2A C4A . . 118.27(19) ?
    O6A N3A O7A . . 123.5(3) ?
    O6A N3A C6A . . 118.3(2) ?
    O7A N3A C6A . . 118.1(3) ?
    O1A C1A C2A . . 123.5(2) ?
    O1A C1A C6A . . 125.4(3) ?
    C2A C1A C6A . . 111.06(19) ?
    C1A C2A N1A . . 117.9(2) ?
    C3A C2A N1A . . 116.6(2) ?
    C3A C2A C1A . . 125.5(2) ?
    C2A C3A H3A . . 120.8 ?
    C2A C3A C4A . . 118.3(2) ?
    C4A C3A H3A . . 120.8 ?
    C3A C4A N2A . . 119.7(2) ?
    C5A C4A N2A . . 119.2(2) ?
    C5A C4A C3A . . 121.1(2) ?
    C4A C5A H5A . . 120.0 ?
    C6A C5A C4A . . 119.9(2) ?
    C6A C5A H5A . . 120.0 ?
    C1A C6A N3A . . 120.1(2) ?
    C5A C6A N3A . . 115.8(2) ?
    C5A C6A C1A . . 124.0(2) ?
    O2B N1B O3B . . 123.5(2) ?
    O2B N1B C2B . . 118.9(2) ?
    O3B N1B C2B . . 117.5(2) ?
    O4B N2B O5B . . 122.8(2) ?
    O4B N2B C4B . . 118.2(2) ?
    O5B N2B C4B . . 119.0(2) ?
    O6B N3B C6B . . 117.99(19) ?
    O7B N3B O6B . . 123.0(2) ?
    O7B N3B C6B . . 118.96(19) ?
    O1B C1B C2B . . 119.94(19) ?
    O1B C1B C6B . . 127.9(2) ?
    C2B C1B C6B . . 112.14(19) ?
    C1B C2B N1B . . 113.88(18) ?
    C3B C2B N1B . . 119.5(2) ?
    C3B C2B C1B . . 126.6(2) ?
    C2B C3B H3B . . 121.5 ?
    C2B C3B C4B . . 116.9(2) ?
    C4B C3B H3B . . 121.5 ?
    C3B C4B N2B . . 119.4(2) ?
    C5B C4B N2B . . 119.0(2) ?
    C5B C4B C3B . . 121.5(2) ?
    C4B C5B H5B . . 120.0 ?
    C6B C5B C4B . . 120.00(19) ?
    C6B C5B H5B . . 120.0 ?
    C1B C6B N3B . . 120.33(19) ?
    C5B C6B N3B . . 116.93(18) ?
    C5B C6B C1B . . 122.7(2) ?
loop_
    _geom_torsion_atom_site_label_1
    _geom_torsion_atom_site_label_2
    _geom_torsion_atom_site_label_3
    _geom_torsion_atom_site_label_4
    _geom_torsion_site_symmetry_1
    _geom_torsion_site_symmetry_2
    _geom_torsion_site_symmetry_3
    _geom_torsion_site_symmetry_4
    _geom_torsion
    _geom_torsion_publ_flag
    Cl1 C5 C6 C7 . . . . 179.84(16) ?
    O1 C1 C2 C3 . . . . -15.7(3) ?
    O1 C1 C2 C7 . . . . 166.52(17) ?
    O1 C1 C8 N1 . . . . -142.31(17) ?
    O1 C1 C8 C12 . . . . 41.7(2) ?
    O1 C13 C14 N2 . . . . 50.9(2) ?
    N1 C8 C12 C11 . . . . -1.5(3) ?
    N1 C9 C10 C11 . . . . -1.7(3) ?
    C1 O1 C13 C14 . . . . 164.84(16) ?
    C1 C2 C3 C4 . . . . -179.11(19) ?
    C1 C2 C7 C6 . . . . 177.94(18) ?
    C1 C8 C12 C11 . . . . 174.37(19) ?
    C2 C1 C8 N1 . . . . 97.8(2) ?
    C2 C1 C8 C12 . . . . -78.2(2) ?
    C2 C3 C4 C5 . . . . 1.4(3) ?
    C3 C2 C7 C6 . . . . 0.2(3) ?
    C3 C4 C5 Cl1 . . . . 179.02(16) ?
    C3 C4 C5 C6 . . . . -0.3(3) ?
    C4 C5 C6 C7 . . . . -0.9(3) ?
    C5 C6 C7 C2 . . . . 0.9(3) ?
    C7 C2 C3 C4 . . . . -1.3(3) ?
    C8 N1 C9 C10 . . . . 0.5(3) ?
    C8 C1 C2 C3 . . . . 100.8(2) ?
    C8 C1 C2 C7 . . . . -77.0(2) ?
    C9 N1 C8 C1 . . . . -174.95(19) ?
    C9 N1 C8 C12 . . . . 1.2(3) ?
    C9 C10 C11 C12 . . . . 1.2(3) ?
    C10 C11 C12 C8 . . . . 0.4(3) ?
    C13 O1 C1 C2 . . . . -79.0(2) ?
    C13 O1 C1 C8 . . . . 163.01(16) ?
    C15 N2 C14 C13 . . . . 174.50(19) ?
    C16 N2 C14 C13 . . . . 50.4(2) ?
    O1A C1A C2A N1A . . . . 1.1(3) ?
    O1A C1A C2A C3A . . . . -176.5(2) ?
    O1A C1A C6A N3A . . . . 0.2(3) ?
    O1A C1A C6A C5A . . . . 178.2(2) ?
    O2A N1A C2A C1A . . . . 43.5(3) ?
    O2A N1A C2A C3A . . . . -138.8(3) ?
    O3A N1A C2A C1A . . . . -137.1(3) ?
    O3A N1A C2A C3A . . . . 40.7(3) ?
    O4A N2A C4A C3A . . . . -7.0(3) ?
    O4A N2A C4A C5A . . . . 170.1(2) ?
    O5A N2A C4A C3A . . . . 174.4(2) ?
    O5A N2A C4A C5A . . . . -8.5(3) ?
    O6A N3A C6A C1A . . . . 162.2(2) ?
    O6A N3A C6A C5A . . . . -15.9(3) ?
    O7A N3A C6A C1A . . . . -20.6(3) ?
    O7A N3A C6A C5A . . . . 161.2(2) ?
    N1A C2A C3A C4A . . . . 179.83(19) ?
    N2A C4A C5A C6A . . . . -179.3(2) ?
    C1A C2A C3A C4A . . . . -2.6(3) ?
    C2A C1A C6A N3A . . . . -175.87(19) ?
    C2A C1A C6A C5A . . . . 2.1(3) ?
    C2A C3A C4A N2A . . . . -179.0(2) ?
    C2A C3A C4A C5A . . . . 3.9(3) ?
    C3A C4A C5A C6A . . . . -2.3(3) ?
    C4A C5A C6A N3A . . . . 177.1(2) ?
    C4A C5A C6A C1A . . . . -1.0(3) ?
    C6A C1A C2A N1A . . . . 177.21(19) ?
    C6A C1A C2A C3A . . . . -0.3(3) ?
    O1B C1B C2B N1B . . . . 2.9(3) ?
    O1B C1B C2B C3B . . . . -179.1(2) ?
    O1B C1B C6B N3B . . . . -3.4(4) ?
    O1B C1B C6B C5B . . . . 178.8(2) ?
    O2B N1B C2B C1B . . . . -79.9(3) ?
    O2B N1B C2B C3B . . . . 102.0(3) ?
    O3B N1B C2B C1B . . . . 97.2(3) ?
    O3B N1B C2B C3B . . . . -80.9(3) ?
    O4B N2B C4B C3B . . . . 7.3(4) ?
    O4B N2B C4B C5B . . . . -169.1(3) ?
    O5B N2B C4B C3B . . . . -174.9(2) ?
    O5B N2B C4B C5B . . . . 8.6(4) ?
    O6B N3B C6B C1B . . . . -172.9(2) ?
    O6B N3B C6B C5B . . . . 5.0(3) ?
    O7B N3B C6B C1B . . . . 8.3(3) ?
    O7B N3B C6B C5B . . . . -173.8(2) ?
    N1B C2B C3B C4B . . . . 178.0(2) ?
    N2B C4B C5B C6B . . . . 177.9(2) ?
    C1B C2B C3B C4B . . . . 0.1(4) ?
    C2B C1B C6B N3B . . . . 175.34(19) ?
    C2B C1B C6B C5B . . . . -2.5(3) ?
    C2B C3B C4B N2B . . . . -178.4(2) ?
    C2B C3B C4B C5B . . . . -2.0(3) ?
    C3B C4B C5B C6B . . . . 1.6(3) ?
    C4B C5B C6B N3B . . . . -177.0(2) ?
    C4B C5B C6B C1B . . . . 0.9(3) ?
    C6B C1B C2B N1B . . . . -175.96(18) ?
    C6B C1B C2B C3B . . . . 2.0(3) ?
loop_
    _geom_hbond_atom_site_label_D
    _geom_hbond_atom_site_label_H
    _geom_hbond_atom_site_label_A
    _geom_hbond_site_symmetry_A
    _geom_hbond_distance_DH
    _geom_hbond_distance_HA
    _geom_hbond_distance_DA
    _geom_hbond_angle_DHA
    N1 H1 O1B . 0.83(3) 1.81(3) 2.628(2) 167(3)
    N2 H2 O1A . 1.00 1.78 2.737(3) 158.9
    C1 H1A O1B . 1.00 2.43 3.183(2) 131.6
    C3 H3 O7A . 0.95 2.53 3.366(3) 147.5
    C9 H9 O2B 1_545 0.95 2.38 3.137(3) 135.9
    C9 H9 O7B . 0.95 2.36 2.956(3) 120.3
    C11 H11 O5A 2_666 0.95 2.49 3.309(3) 144.0
    C12 H12 O1A . 0.95 2.59 3.430(3) 148.1
    C14 H14B O5A 2_676 0.99 2.46 3.253(3) 136.8
    C15 H15B O4A 2_766 0.98 2.59 3.400(3) 139.5
    C16 H16A O5B 2_775 0.98 2.58 3.483(3) 154.0
_shelxl_version_number         .000002012
_iucr_refine_instructions_details
;
TITL HSY-578 in P-1 #2
CELL 1.54184 8.17194 8.53413 23.5868 83.7706 85.484 74.8266
ZERR 2 0.00059 0.00058 0.00159 0.0056 0.0057 0.0061
LATT 1
SFAC C H N O Cl
UNIT 56 50 16 30 2
EQIV $1 2-X,2-Y,-Z
EQIV $2 -1+X,1+Y,+Z
EQIV $3 1-X,3-Y,-Z
EQIV $4 1-X,2-Y,-Z
EQIV $5 +X,-1+Y,+Z
EQIV $6 1-X,1-Y,1-Z
EQIV $7 1-X,2-Y,1-Z
EQIV $8 2-X,1-Y,1-Z
L.S. 10
PLAN  10
TEMP -100(2)
HTAB N1 O1B
HTAB N2 O1A
HTAB C1 O1B
HTAB C1 O5B_$1
HTAB C3 O7A
HTAB C4 O2A_$2
HTAB C6 O4B_$3
HTAB C6 O6B_$4
HTAB C7 O1B
HTAB C7 O6B_$4
HTAB C9 O2B_$5
HTAB C9 O7B
HTAB C11 O4A_$6
HTAB C11 O5A_$6
HTAB C12 O1A
HTAB C13 O5B_$1
HTAB C14 O5A_$7
HTAB C15 O2A
HTAB C15 O4A_$8
HTAB C16 O2A
HTAB C16 O4A_$8
HTAB C16 O5B_$1
REM reset to P-1 #2
BOND $H
CONF
fmap 2
acta
OMIT 1 2 6
OMIT -1 0 1
OMIT 2 0 1
OMIT 2 1 1
OMIT -2 2 1
REM <HKL>F:/Yathi-April-2013/HSY-578-Next-2/Olex2-HSY-578-jpj/HSY-578.hkl</HKL>
WGHT    0.077800    0.348900
EXTI    0.000619
FVAR       5.57282
CL1   5   -0.112613    1.502010    0.247010    11.00000    0.02981    0.03753 =
         0.05528   -0.00626    0.00524    0.00281
O1    4    0.666965    0.999152    0.256482    11.00000    0.02735    0.02398 =
         0.02688   -0.00022   -0.00505   -0.00890
N1    3    0.526021    0.809982    0.152384    11.00000    0.03130    0.02445 =
         0.02163   -0.00141    0.00210   -0.00762
H1    2    0.555057    0.867670    0.124942    11.00000    0.04514
N2    3    0.912080    0.944906    0.335166    11.00000    0.02715    0.02778 =
         0.02579   -0.00321   -0.00257   -0.00563
AFIX  13
H2    2    0.831259    0.873862    0.341054    11.00000   -1.20000
AFIX   0
C1    1    0.563900    1.020053    0.209228    11.00000    0.02527    0.02315 =
         0.02008   -0.00188   -0.00060   -0.00597
AFIX  13
H1A   2    0.625066    1.053959    0.173505    11.00000   -1.20000
AFIX   0
C2    1    0.393850    1.145096    0.218712    11.00000    0.02525    0.02028 =
         0.02552   -0.00268    0.00019   -0.00854
C3    1    0.338682    1.192494    0.272864    11.00000    0.02804    0.03004 =
         0.02468   -0.00244   -0.00182   -0.00906
AFIX  43
H3    2    0.407649    1.148216    0.304265    11.00000   -1.20000
AFIX   0
C4    1    0.183761    1.303923    0.281506    11.00000    0.03139    0.03340 =
         0.02494   -0.00700    0.00551   -0.01002
AFIX  43
H4    2    0.147087    1.338231    0.318434    11.00000   -1.20000
AFIX   0
C5    1    0.083191    1.364514    0.235452    11.00000    0.02288    0.02301 =
         0.03911   -0.00511    0.00426   -0.00397
C6    1    0.134085    1.316999    0.181200    11.00000    0.02906    0.02957 =
         0.03273   -0.00195   -0.00564   -0.00685
AFIX  43
H6    2    0.063019    1.358493    0.150138    11.00000   -1.20000
AFIX   0
C7    1    0.290744    1.207705    0.173071    11.00000    0.03180    0.02516 =
         0.02564   -0.00551   -0.00117   -0.00659
AFIX  43
H7    2    0.328124    1.175197    0.135965    11.00000   -1.20000
AFIX   0
C8    1    0.529505    0.855666    0.204829    11.00000    0.01961    0.02322 =
         0.02564   -0.00383    0.00007   -0.00317
C9    1    0.484441    0.673113    0.143782    11.00000    0.03801    0.02847 =
         0.02679   -0.00662   -0.00091   -0.00705
AFIX  43
H9    2    0.484239    0.644376    0.105992    11.00000   -1.20000
AFIX   0
C10   1    0.442085    0.574046    0.189277    11.00000    0.03725    0.02325 =
         0.03550   -0.00582   -0.00017   -0.01005
AFIX  43
H10   2    0.409617    0.478284    0.183306    11.00000   -1.20000
AFIX   0
C11   1    0.447524    0.616176    0.244040    11.00000    0.03300    0.02655 =
         0.02775    0.00301    0.00168   -0.00687
AFIX  43
H11   2    0.420756    0.547918    0.276051    11.00000   -1.20000
AFIX   0
C12   1    0.492138    0.758334    0.252239    11.00000    0.02896    0.02600 =
         0.02179   -0.00333   -0.00049   -0.00471
AFIX  43
H12   2    0.496826    0.787908    0.289649    11.00000   -1.20000
AFIX   0
C13   1    0.750510    1.126548    0.256687    11.00000    0.02549    0.02511 =
         0.03443   -0.00102   -0.00350   -0.00923
AFIX  23
H13A  2    0.670494    1.234271    0.248019    11.00000   -1.20000
H13B  2    0.846673    1.113154    0.227811    11.00000   -1.20000
AFIX   0
C14   1    0.813430    1.112888    0.315939    11.00000    0.02748    0.02454 =
         0.03409   -0.00667   -0.00284   -0.00582
AFIX  23
H14A  2    0.886040    1.189021    0.316624    11.00000   -1.20000
H14B  2    0.714906    1.146435    0.343154    11.00000   -1.20000
AFIX   0
C15   1    0.983060    0.947097    0.391556    11.00000    0.05222    0.04120 =
         0.03443   -0.00571   -0.01664   -0.00364
AFIX 137
H15A  2    1.062420    1.016588    0.387087    11.00000   -1.50000
H15B  2    1.042924    0.835974    0.405401    11.00000   -1.50000
H15C  2    0.890329    0.990164    0.419117    11.00000   -1.50000
AFIX   0
C16   1    1.049369    0.872152    0.293135    11.00000    0.02972    0.03781 =
         0.04004   -0.00510    0.00223   -0.00068
AFIX 137
H16A  2    0.998990    0.858585    0.258214    11.00000   -1.50000
H16B  2    1.114205    0.765645    0.309535    11.00000   -1.50000
H16C  2    1.125196    0.944383    0.284016    11.00000   -1.50000
AFIX   0
O1A   4    0.676680    0.778345    0.376037    11.00000    0.04978    0.08753 =
         0.02522    0.00922   -0.00317   -0.03997
O2A   4    0.990585    0.558302    0.385564    11.00000    0.06002    0.08795 =
         0.05484   -0.03069    0.03317   -0.04526
O3A   4    0.928498    0.333777    0.417875    11.00000    0.06595    0.05921 =
         0.06017   -0.00995    0.02311   -0.00586
O4A   4    0.671997    0.377337    0.613504    11.00000    0.03766    0.03826 =
         0.03371    0.00503   -0.00312   -0.00263
O5A   4    0.478672    0.595694    0.630407    11.00000    0.06050    0.04930 =
         0.02451    0.00199    0.01185    0.00680
O6A   4    0.256515    0.972788    0.477385    11.00000    0.05656    0.06004 =
         0.05170    0.00645   -0.00946    0.00466
O7A   4    0.423288    1.027331    0.406920    11.00000    0.14552    0.04922 =
         0.03820    0.01484   -0.00482   -0.01483
N1A   3    0.903911    0.482214    0.415673    11.00000    0.04186    0.06781 =
         0.03199   -0.01712    0.00821   -0.02368
N2A   3    0.586826    0.514898    0.598657    11.00000    0.03211    0.03895 =
         0.02433   -0.00001   -0.00113   -0.00742
N3A   3    0.389795    0.940090    0.448642    11.00000    0.07570    0.04010 =
         0.02735    0.00267   -0.01770   -0.01823
C1A   1    0.657305    0.723116    0.426258    11.00000    0.04032    0.05466 =
         0.02334   -0.00070   -0.00178   -0.03175
C2A   1    0.764780    0.571683    0.451337    11.00000    0.03242    0.05267 =
         0.02542   -0.01056    0.00451   -0.02050
C3A   1    0.742895    0.501835    0.505617    11.00000    0.03123    0.04211 =
         0.02748   -0.00529   -0.00068   -0.01322
AFIX  43
H3A   2    0.815622    0.400068    0.518639    11.00000   -1.20000
AFIX   0
C4A   1    0.611574    0.583698    0.541126    11.00000    0.03241    0.03548 =
         0.02018   -0.00107   -0.00050   -0.01230
C5A   1    0.499292    0.726609    0.521356    11.00000    0.03476    0.03569 =
         0.02304   -0.00304   -0.00162   -0.01167
AFIX  43
H5A   2    0.407819    0.778986    0.545738    11.00000   -1.20000
AFIX   0
C6A   1    0.519929    0.792958    0.466441    11.00000    0.04332    0.03606 =
         0.02540    0.00007   -0.00667   -0.01830
O1B   4    0.590570    1.031342    0.073569    11.00000    0.04977    0.02942 =
         0.02618   -0.00374    0.01013   -0.01030
O2B   4    0.503832    1.399581    0.062877    11.00000    0.04065    0.07047 =
         0.09013   -0.05326    0.00630   -0.00467
O3B   4    0.742982    1.335245    0.099610    11.00000    0.08744    0.10219 =
         0.06665   -0.05541   -0.03276    0.02399
O4B   4    1.032713    1.320975   -0.114336    11.00000    0.11095    0.05695 =
         0.07021   -0.01469    0.05102   -0.04141
O5B   4    1.041748    1.097086   -0.149931    11.00000    0.06841    0.06466 =
         0.03686   -0.01337    0.02251   -0.01754
O6B   4    0.836843    0.687518   -0.039111    11.00000    0.05645    0.03546 =
         0.04434   -0.01750    0.01014   -0.01058
O7B   4    0.656328    0.739262    0.032102    11.00000    0.08974    0.04148 =
         0.03769   -0.00974    0.02127   -0.02890
N1B   3    0.650434    1.326993    0.063342    11.00000    0.04705    0.02794 =
         0.03134   -0.00720    0.00484   -0.01205
N2B   3    0.991886    1.192480   -0.113233    11.00000    0.04532    0.04369 =
         0.03471   -0.00195    0.01149   -0.00897
N3B   3    0.752160    0.780534   -0.005489    11.00000    0.04466    0.03161 =
         0.02498   -0.00551   -0.00220   -0.00916
C1B   1    0.683262    1.058929    0.030350    11.00000    0.03100    0.02799 =
         0.02088   -0.00251   -0.00202   -0.00499
C2B   1    0.721222    1.215220    0.019226    11.00000    0.03128    0.02776 =
         0.02461   -0.00412    0.00096   -0.00389
C3B   1    0.816588    1.263139   -0.025577    11.00000    0.03116    0.02937 =
         0.03051   -0.00122    0.00020   -0.00668
AFIX  43
H3B   2    0.835990    1.368894   -0.029852    11.00000   -1.20000
AFIX   0
C4B   1    0.885305    1.149576   -0.065326    11.00000    0.03084    0.03494 =
         0.02303    0.00007    0.00210   -0.00615
C5B   1    0.861457    0.994254   -0.058188    11.00000    0.03078    0.03268 =
         0.02129   -0.00592   -0.00223   -0.00218
AFIX  43
H5B   2    0.911639    0.918491   -0.085228    11.00000   -1.20000
AFIX   0
C6B   1    0.764741    0.949021   -0.011784    11.00000    0.03083    0.02726 =
         0.02278   -0.00315   -0.00316   -0.00505
HKLF 4
REM  HSY-578 in P-1 #2
REM R1 =  0.0500 for    4958 Fo > 4sig(Fo)  and  0.0609 for all    6071 data
REM    476 parameters refined using      0 restraints
END
WGHT      0.0778      0.3489
REM Highest difference peak  0.418,  deepest hole -0.381,  1-sigma level  0.058
Q1    1   0.9342  1.3375 -0.1379  11.00000  0.05    0.42
Q2    1   0.7660  0.7088  0.0468  11.00000  0.05    0.40
Q3    1   0.3552  0.9697  0.3938  11.00000  0.05    0.38
Q4    1   0.6574  1.3064  0.1057  11.00000  0.05    0.34
Q5    1  -0.0028  1.4267  0.2396  11.00000  0.05    0.28
Q6    1   0.5675  1.4458  0.0381  11.00000  0.05    0.27
Q7    1   0.4772  1.0942  0.2109  11.00000  0.05    0.27
Q8    1   0.7688  0.9753  0.0173  11.00000  0.05    0.26
Q9    1   0.5427  0.7411  0.4427  11.00000  0.05    0.26
Q10   1   0.7628  1.3791  0.0680  11.00000  0.05    0.25
REM The information below was added by Olex2.
REM
REM R1 = 0.0500 for 4958 Fo > 4sig(Fo) and 0.0609 for all 9846 data
REM n/a parameters refined using n/a restraints
REM Highest difference peak 0.42, deepest hole -0.38
REM Mean Shift 0, Max Shift 0.
REM +++ Tabular Listing of Refinement Information +++
REM R1_all = 0.0609
REM R1_gt = 0.0500
REM wR_ref = 0.1446
REM GOOF = 1.021
REM Shift_max = 0
REM Shift_mean = 0
REM Reflections_all = 9846
REM Reflections_gt = 4958
REM Parameters = n/a
REM Hole = 0.42
REM Peak = -0.38
REM Flack = n/a
;
