# Supplementary material for: Carbinoxaminium dipicrate
Source: Acta Crystallogr Sect E Struct Rep Online. 2013 Jul 17;69(Pt 8):o1264–5. doi: 10.1107/S1600536813018886 (PMC3793761; doi:10.1107/S1600536813018886)
Supplement: Supplementary file 2 [file e-69-o1264-Isup2.hkl]

#
# h,k,l, Fc-squared, Fo-squared, sigma(Fo-squared), status flag
#
data_I
_shelx_refln_list_code          4
_shelx_F_calc_maximum      193.88
_exptl_crystal_F_000       772.00
_reflns_d_resolution_high  0.8083

loop_
 _space_group_symop_operation_xyz
 'x, y, z'
 '-x, -y, -z'

_cell_length_a     8.1719
_cell_length_b     8.5341
_cell_length_c    23.5868
_cell_angle_alpha  83.771
_cell_angle_beta   85.484
_cell_angle_gamma  74.827

_shelx_F_squared_multiplier     1.000

loop_
 _refln_index_h
 _refln_index_k
 _refln_index_l
 _refln_F_squared_calc
 _refln_F_squared_meas
 _refln_F_squared_sigma
 _refln_observed_status
   1   0   0       3074.84       2900.92        79.47 o
   2   0   0       3466.88       3705.59       104.65 o
   3   0   0          2.07          2.05         1.20 o
   4   0   0         77.85        114.33        11.68 o
   5   0   0       1315.33       1225.88        51.75 o
   6   0   0         44.60         79.52        12.47 o
   7   0   0         29.77         41.87         9.94 o
   8   0   0        165.85        169.43        13.20 o
   9   0   0         61.77         79.47         9.90 o
  -9   1   0          5.18          2.76         2.42 o
  -8   1   0        119.29        127.48        10.88 o
  -7   1   0          9.68         10.44         3.69 o
  -6   1   0         22.13         40.37         9.12 o
  -5   1   0         62.89         73.86        11.04 o
  -4   1   0        121.45        263.55        49.35 o
  -3   1   0       2233.83       2108.75        68.76 o
  -2   1   0       1159.79       1868.15        58.27 o
  -1   1   0        111.69         88.70         6.26 o
   0   1   0        240.15        262.92         7.48 o
   1   1   0       1812.65       1895.83        54.63 o
   2   1   0        302.33        291.65         7.72 o
   3   1   0        964.26       1058.96        24.62 o
   4   1   0          4.36         15.65         4.68 o
   5   1   0       1076.31       1104.57        47.83 o
   6   1   0          2.24          7.60         4.29 o
   7   1   0          0.61          4.12         5.12 o
   8   1   0         48.25         52.32        11.04 o
   9   1   0         51.93         56.27        10.07 o
  -9   2   0        342.06        381.71        20.02 o
  -8   2   0         51.46         43.80         6.13 o
  -7   2   0        547.78        607.37        37.94 o
  -6   2   0       2031.56       1984.37        81.86 o
  -5   2   0        426.26        407.37        28.28 o
  -4   2   0        743.82        693.69        35.80 o
  -3   2   0        184.27        230.53        16.83 o
  -2   2   0        645.96        746.38        30.94 o
  -1   2   0        367.79        321.09        10.66 o
   0   2   0        510.31        490.54        19.57 o
   1   2   0        880.89        810.69        20.93 o
   2   2   0       6873.88       7833.07       448.39 o
   3   2   0        284.32        273.71        15.83 o
   4   2   0       1418.50       1434.64        53.00 o
   5   2   0          3.84          5.28         3.58 o
   6   2   0        999.57       1155.46        53.04 o
   7   2   0          0.11          3.05         4.12 o
   8   2   0        404.88        403.96        31.22 o
   9   2   0        118.73        125.78        15.35 o
  10   2   0         16.98         22.31         4.95 o
  -8   3   0         66.84         70.46         6.87 o
  -7   3   0        265.23        269.48        23.47 o
  -6   3   0        509.68        543.18        37.18 o
  -5   3   0        205.03        186.18        14.06 o
  -4   3   0          1.68          5.33         4.43 o
  -3   3   0         60.81         68.25         9.80 o
  -2   3   0        702.46        961.46        40.64 o
  -1   3   0       3382.02       3560.43       157.71 o
   0   3   0        925.27       1043.74        24.82 o
   1   3   0        986.91       1002.79        39.18 o
   2   3   0       3526.75       3809.61       115.56 o
   3   3   0          6.58          6.67         3.50 o
   4   3   0        237.57        276.86        18.89 o
   5   3   0         20.42         31.56         6.98 o
   6   3   0          0.20          5.02         4.27 o
   7   3   0         62.20         40.17         9.34 o
   8   3   0        438.76        490.78        24.46 o
   9   3   0          8.28          1.39         2.83 o
  10   3   0         12.49         16.89         4.55 o
  -8   4   0         86.53         95.82         9.16 o
  -7   4   0         83.87         90.13        12.38 o
  -6   4   0         18.86         14.41         6.16 o
  -5   4   0        125.27        107.17        10.50 o
  -4   4   0        269.59        311.08        27.35 o
  -3   4   0         97.66        101.83        14.55 o
  -2   4   0        661.97        903.58        29.91 o
  -1   4   0        608.40        791.60        28.78 o
   0   4   0       1357.08       1407.78        79.95 o
   1   4   0         24.71         34.83        17.81 o
   2   4   0       8706.67       9841.65       279.47 o
   3   4   0         39.76         42.74         8.32 o
   4   4   0        524.54        651.56        34.96 o
   5   4   0        149.86        154.55        15.88 o
   6   4   0          2.73         10.80         4.93 o
   7   4   0         64.74         58.86         8.30 o
   8   4   0         11.35         16.85         4.55 o
   9   4   0        103.93        110.15         9.30 o
  -7   5   0          5.69          3.26         3.49 o
  -6   5   0        127.68        167.20        17.85 o
  -5   5   0          0.69          1.11         2.79 o
  -4   5   0       1231.37       1077.99        38.14 o
  -3   5   0         26.35         27.90         8.35 o
  -2   5   0        163.00        209.15        20.48 o
  -1   5   0       1698.13       1958.35        76.81 o
   0   5   0         62.66         83.03         8.17 o
   1   5   0       6248.43       6824.63       378.37 o
   2   5   0         10.00          1.30         5.14 o
   3   5   0        753.14        842.80        43.96 o
   4   5   0          5.30          7.31         4.77 o
   5   5   0         64.95         63.22        10.39 o
   6   5   0          0.96          4.65         2.02 o
   7   5   0         40.39         47.31         7.29 o
   8   5   0         10.88         25.06         5.10 o
   9   5   0          5.87          6.83         2.80 o
  -6   6   0          7.02          3.26         3.40 o
  -5   6   0         21.21         22.13         4.50 o
  -4   6   0        125.84        171.03        13.19 o
  -3   6   0         80.01         67.10         8.51 o
  -2   6   0        297.36        265.76        23.33 o
  -1   6   0        201.09        198.17        20.56 o
   0   6   0        841.82        869.46        32.38 o
   1   6   0        509.64        574.28        39.75 o
   2   6   0        312.24        328.06        26.90 o
   3   6   0         16.37         24.86         8.10 o
   4   6   0       1272.50       1350.00        63.28 o
   5   6   0        428.41        439.38        29.70 o
   6   6   0         43.57         39.20         6.76 o
   7   6   0        144.37        106.61        14.90 o
   8   6   0        233.84        222.37        20.29 o
   9   6   0         38.16         50.14         7.81 o
  -5   7   0        167.71        180.02        26.04 o
  -4   7   0         61.75         60.08         6.93 o
  -3   7   0         54.88         60.78        11.17 o
  -2   7   0        176.81        158.91        18.44 o
  -1   7   0         26.27         31.75         8.27 o
   0   7   0         98.12         80.00        12.46 o
   1   7   0        485.98        459.45        31.39 o
   2   7   0        147.60        141.19        16.48 o
   3   7   0         29.70         20.25         5.11 o
   4   7   0        161.62        188.77        13.81 o
   5   7   0        362.25        284.24        24.54 o
   6   7   0        207.65        209.45        14.38 o
   7   7   0         93.33        118.20        14.72 o
   8   7   0          2.63          4.96         2.27 o
  -4   8   0         31.79         32.86         5.81 o
  -3   8   0         66.64         65.16         9.80 o
  -2   8   0          2.00          4.65         5.08 o
  -1   8   0          0.73          3.56         5.58 o
   0   8   0         39.07         39.50         6.58 o
   1   8   0          0.37          0.75         3.09 o
   2   8   0          5.98         11.82         3.87 o
   3   8   0         18.23         13.60         5.99 o
   4   8   0        163.07        166.66        18.21 o
   5   8   0          3.03          1.45         3.04 o
   6   8   0        231.82        203.50        18.20 o
   7   8   0          0.10          1.17         3.46 o
  -2   9   0         84.21         86.67        10.35 o
  -1   9   0         74.35         73.08        10.35 o
   0   9   0         13.70          7.10         4.82 o
   1   9   0         84.59         72.12        10.97 o
   2   9   0          0.03          1.84         2.87 o
   3   9   0          0.39         -2.39         3.60 o
   4   9   0         59.17         66.28         7.37 o
   5   9   0         17.38         23.86         4.50 o
   6   9   0         33.84         39.15         4.83 o
   7   9   0         39.18         36.48         5.62 o
   0  10   0         56.61         52.03         6.70 o
   1  10   0          8.81          7.76         2.31 o
   2  10   0         50.32         53.59         7.47 o
   4  10   0          0.37         -1.22         1.79 o
   5  10   0          0.10          2.51         1.91 o
  -4 -10   1          7.66          8.59         2.28 o
  -2 -10   1        171.66        176.25        13.29 o
  -1 -10   1          5.87          5.32         1.97 o
   0 -10   1         12.53         14.63         2.94 o
  -7  -9   1          0.43          3.75         2.73 o
  -6  -9   1        507.41        578.21        20.41 o
  -5  -9   1         17.83         21.21         4.19 o
  -4  -9   1         12.17         13.98         4.10 o
  -3  -9   1        214.40        208.30        13.16 o
  -2  -9   1        494.06        505.92        22.01 o
  -1  -9   1         46.57         31.25         7.80 o
   0  -9   1         73.75         77.86        11.12 o
   1  -9   1          4.81          1.20         3.44 o
   2  -9   1         66.48         72.26         9.20 o
  -7  -8   1         16.65         20.09         5.29 o
  -6  -8   1         90.30         98.90        12.59 o
  -5  -8   1        449.72        443.91        30.18 o
  -4  -8   1          3.81          0.57         3.47 o
  -3  -8   1         78.04         60.65        11.60 o
  -2  -8   1        156.00        125.86        11.03 o
  -1  -8   1        145.97        119.34        16.02 o
   0  -8   1         48.96         51.25         7.40 o
   1  -8   1         33.17         35.63         9.09 o
   2  -8   1         93.91         74.89        11.69 o
   3  -8   1        128.68        112.14        12.79 o
   4  -8   1         25.20         29.19         5.30 o
  -7  -7   1          0.26         -3.76         5.44 o
  -6  -7   1          5.01         -0.19         2.91 o
  -5  -7   1         32.15         20.94         6.60 o
  -4  -7   1        754.63        678.74        75.47 o
  -3  -7   1        306.08        351.34        27.21 o
  -2  -7   1         34.98         28.52         7.52 o
  -1  -7   1         15.90         20.96         6.69 o
   0  -7   1         74.07         69.07        11.65 o
   1  -7   1         48.65         44.75         9.54 o
   2  -7   1          0.73          0.78         3.82 o
   3  -7   1        333.58        332.92        26.30 o
   4  -7   1        397.16        437.83        33.73 o
   5  -7   1         35.06         37.41         6.10 o
  -9  -6   1          6.37         16.17         4.99 o
  -8  -6   1        288.42        299.22        16.10 o
  -7  -6   1         81.07         83.50         9.17 o
  -6  -6   1        241.56        250.39        16.33 o
  -5  -6   1         16.94          7.43         2.27 o
  -4  -6   1          5.35         16.58         6.04 o
  -3  -6   1        124.52        142.85        17.72 o
  -2  -6   1        534.37        641.05        39.46 o
  -1  -6   1         91.51        120.52        39.28 o
   0  -6   1         58.07         58.32         7.69 o
   1  -6   1         29.58         46.07        10.02 o
   2  -6   1        222.64        180.08        19.15 o
   3  -6   1          2.38          2.03         2.23 o
   4  -6   1         20.47         22.24         5.02 o
   5  -6   1         13.51         17.24         4.10 o
   6  -6   1         34.58         41.56         7.37 o
  -9  -5   1         47.03         48.06         5.67 o
  -8  -5   1          2.21          6.06         3.34 o
  -7  -5   1        140.73        174.64        15.25 o
  -6  -5   1        183.59        174.29        13.38 o
  -5  -5   1          9.86          3.78         3.72 o
  -4  -5   1        879.74        946.76        48.03 o
  -3  -5   1        165.87        188.32        19.05 o
  -2  -5   1        917.43        954.11        46.44 o
  -1  -5   1         23.17         25.50         4.88 o
   0  -5   1        282.53        303.88        36.26 o
   1  -5   1       1011.27       1079.63        51.33 o
   2  -5   1          5.76          1.81         3.49 o
   3  -5   1        655.88        719.69        43.23 o
   4  -5   1          4.58         -1.51         2.82 o
   5  -5   1          0.89          4.16         2.71 o
   6  -5   1         10.60          5.06         4.80 o
   7  -5   1         75.05         98.65         7.32 o
  -9  -4   1         16.86         19.98         4.42 o
  -8  -4   1         21.58         13.03         6.19 o
  -7  -4   1        503.65        487.73        24.12 o
  -6  -4   1        116.26        120.43        15.18 o
  -5  -4   1        901.63        881.40        43.02 o
  -4  -4   1        878.29       1039.13        47.57 o
  -3  -4   1       2755.36       3256.34       107.72 o
  -2  -4   1       1517.10       1617.91        61.41 o
  -1  -4   1        730.91        819.08        26.34 o
   0  -4   1         57.09         46.30         5.56 o
   1  -4   1       1070.63       1427.72        36.44 o
   2  -4   1          1.72          5.42         2.73 o
   3  -4   1        366.49        463.41        32.64 o
   4  -4   1         69.54         74.17         8.84 o
   5  -4   1         12.28         14.58         4.12 o
   6  -4   1          0.85          6.26         5.77 o
   7  -4   1         35.52         32.75         7.70 o
   8  -4   1         79.50         94.39         9.14 o
 -10  -3   1          0.83          0.85         1.99 o
  -9  -3   1          0.52          3.61         3.14 o
  -8  -3   1          0.94         -0.35         2.93 o
  -7  -3   1        411.62        440.87        23.02 o
  -6  -3   1        228.34        207.16        19.52 o
  -5  -3   1         21.62         24.32         6.12 o
  -4  -3   1       1130.08       1169.49        47.12 o
  -3  -3   1        264.16        263.30        17.73 o
  -2  -3   1       1732.27       1701.86        59.36 o
  -1  -3   1        840.81        929.78        19.84 o
   0  -3   1        649.21        666.47        19.32 o
   1  -3   1       2047.78       2008.56        38.22 o
   2  -3   1       2565.27       2737.78        89.35 o
   3  -3   1       1799.16       1732.52        65.71 o
   4  -3   1        121.96        119.69        14.60 o
   5  -3   1         58.09         64.09         9.81 o
   6  -3   1        533.42        541.44        36.84 o
   7  -3   1         49.72         78.22        13.01 o
   8  -3   1        133.83        120.43         8.93 o
 -10  -2   1         22.14         15.50         3.80 o
  -9  -2   1         16.30         10.89         3.94 o
  -8  -2   1          9.71         13.92         6.72 o
  -7  -2   1        201.34        204.11        21.61 o
  -6  -2   1         62.99         67.11        11.05 o
  -5  -2   1          3.41          4.30         3.21 o
  -4  -2   1        125.73        100.27        10.66 o
  -3  -2   1          4.21          5.53         1.67 o
  -2  -2   1       1738.48       1644.10        54.41 o
  -1  -2   1      16258.52      14890.01       248.92 o
   0  -2   1      13008.89      12737.34       196.39 o
   1  -2   1        464.03        470.99        35.19 o
   2  -2   1         23.29         22.10         4.89 o
   3  -2   1         14.90         29.55         6.10 o
   4  -2   1        341.25        315.97        22.52 o
   5  -2   1         24.69         32.46         7.92 o
   6  -2   1         52.70         48.11        14.20 o
   7  -2   1         62.99         68.57         8.35 o
   8  -2   1        164.12        192.99        17.04 o
   9  -2   1         64.27         62.78         7.46 o
  -9  -1   1          7.76          8.94         4.86 o
  -8  -1   1          0.56         -3.24         4.17 o
  -7  -1   1        107.98         97.93        15.02 o
  -6  -1   1        856.54        739.84        40.08 o
  -5  -1   1         77.21         74.79        10.49 o
  -4  -1   1        302.79        268.84        17.86 o
  -3  -1   1         56.94         51.43         3.26 o
  -2  -1   1       4267.26       4594.06       126.35 o
  -1  -1   1         66.05         80.19         5.44 o
   0  -1   1       1568.44       1367.87        59.54 o
   1  -1   1       1265.56       1416.95        43.18 o
   2  -1   1       8973.73       8772.26       239.18 o
   3  -1   1        201.90        190.43        13.59 o
   4  -1   1       1806.25       1839.19        66.09 o
   5  -1   1        595.63        585.78        33.32 o
   6  -1   1        170.53        159.22        17.65 o
   7  -1   1        604.92        639.04        42.58 o
   8  -1   1          4.36          1.66         2.94 o
   9  -1   1          8.35          8.79         3.15 o
  -9   0   1         18.58         22.97         4.21 o
  -8   0   1        231.91        253.81        19.43 o
  -7   0   1        206.88        190.26        20.58 o
  -6   0   1        415.93        399.90        27.90 o
  -5   0   1         68.80         93.19        11.72 o
  -4   0   1        530.46        581.30        28.52 o
  -3   0   1        686.02        722.05        19.86 o
  -2   0   1       3208.80       3494.41        99.34 o
   1   0   1       1808.23       2146.19        59.78 o
   3   0   1        468.37        573.91        26.21 o
   4   0   1        934.88        922.51        38.99 o
   5   0   1         24.44         39.83         8.01 o
   6   0   1          1.54          3.73         3.93 o
   7   0   1         39.32         34.64         9.12 o
   8   0   1        189.67        207.00        21.25 o
   9   0   1         14.84         12.79         4.62 o
  -9   1   1        159.18        168.58        14.16 o
  -8   1   1         15.42          5.86         3.17 o
  -7   1   1        248.88        285.90        17.52 o
  -6   1   1          0.66         15.81         5.79 o
  -5   1   1         43.11         47.72         8.74 o
  -4   1   1       1303.16       1446.76        37.93 o
  -3   1   1        825.25        754.76        31.72 o
  -2   1   1      17626.31      15220.60       406.85 o
  -1   1   1        571.43        553.14        19.91 o
   0   1   1       3827.44       4219.29        95.65 o
   1   1   1        464.94        554.75        19.61 o
   3   1   1        193.03        224.33         6.35 o
   4   1   1          3.37         10.84         4.67 o
   5   1   1          0.77          0.88         3.06 o
   6   1   1         14.09          5.65         3.95 o
   7   1   1        541.27        528.65        36.05 o
   8   1   1          0.24          3.68         4.04 o
   9   1   1          8.88         -0.97         3.83 o
  -9   2   1         24.36         38.46         5.85 o
  -8   2   1         17.16         10.47         4.51 o
  -7   2   1        137.84        139.14        17.23 o
  -6   2   1        885.52        863.40        47.49 o
  -5   2   1          4.47          4.66         3.59 o
  -4   2   1       1072.43       1087.53        32.88 o
  -3   2   1       4585.54       4624.67       138.77 o
  -1   2   1         38.24         54.07         3.91 o
   0   2   1       5031.81       4708.52        93.33 o
   1   2   1       2188.78       2306.39       171.25 o
   2   2   1      21113.11      20416.83      1098.79 o
   3   2   1         99.23        120.55         9.94 o
   4   2   1        422.61        438.85        24.06 o
   5   2   1       3265.17       3752.06       120.11 o
   6   2   1         59.51         59.03        10.34 o
   7   2   1        274.13        201.75        21.35 o
   8   2   1        124.51        129.14        17.24 o
   9   2   1         84.31         78.94        12.12 o
  10   2   1         59.34         73.34         8.38 o
  -8   3   1        228.97        255.18        13.32 o
  -7   3   1         43.67         45.02        10.30 o
  -6   3   1        320.99        376.22        30.16 o
  -5   3   1          8.55          4.86         2.91 o
  -4   3   1        445.28        470.25        30.39 o
  -3   3   1          2.54          7.76         3.89 o
  -2   3   1       2326.00       2401.38        79.85 o
  -1   3   1       1571.27       1889.00        63.25 o
   0   3   1        902.11       1021.00        19.66 o
   1   3   1        526.83        532.92        31.28 o
   2   3   1       5451.22       5442.42       158.99 o
   3   3   1        240.02        266.63        18.13 o
   4   3   1          2.43          1.98         2.23 o
   5   3   1        404.81        423.98        26.76 o
   6   3   1        513.98        467.06        30.47 o
   7   3   1         37.05         31.06         8.25 o
   8   3   1         69.96         64.75         8.70 o
   9   3   1          1.02          1.43         2.47 o
  10   3   1          0.39         -0.78         2.36 o
  -8   4   1         35.76         27.23         4.89 o
  -7   4   1          1.27          0.00         2.60 o
  -6   4   1        167.75        178.33        20.00 o
  -5   4   1        179.53        216.82        15.18 o
  -4   4   1        750.82        734.84        44.28 o
  -3   4   1        103.67        104.86        14.42 o
  -2   4   1         21.51         54.30        10.67 o
  -1   4   1          0.59          2.38         4.07 o
   0   4   1        798.09        845.31        42.91 o
   1   4   1        386.60        365.71        21.38 o
   2   4   1       2848.57       3182.85       105.05 o
   3   4   1       4145.26       4886.37       150.90 o
   4   4   1        129.14        154.34        15.33 o
   5   4   1        190.45        179.27        16.95 o
   6   4   1        422.81        402.30        28.60 o
   7   4   1         12.61          9.34         2.74 o
   8   4   1        398.95        411.07        22.69 o
   9   4   1        248.70        258.23        14.45 o
  -7   5   1        216.80        220.27        11.16 o
  -6   5   1        278.23        261.19        22.35 o
  -5   5   1          9.57         12.65         4.52 o
  -4   5   1        188.23        208.46        14.98 o
  -3   5   1         47.09         53.66        11.24 o
  -2   5   1        191.66        172.21        18.51 o
  -1   5   1        720.78        771.42        41.37 o
   0   5   1        191.19        203.31        12.94 o
   1   5   1         20.71         34.43         5.45 o
   2   5   1        779.84        926.73        45.68 o
   3   5   1         28.19         56.71        10.30 o
   4   5   1        254.88        270.78        22.99 o
   5   5   1          3.25          1.44         2.27 o
   6   5   1         57.76         66.96        10.63 o
   7   5   1        449.93        483.53        39.22 o
   8   5   1        245.52        268.64        23.74 o
   9   5   1         57.67         70.10        10.25 o
  -6   6   1        314.42        322.02        20.72 o
  -5   6   1         29.48         23.77         4.61 o
  -4   6   1         59.23         67.49         8.34 o
  -3   6   1        781.67        753.30        41.80 o
  -2   6   1          1.00          1.82         2.86 o
  -1   6   1          9.26         17.65         6.31 o
   0   6   1        192.77        235.66        15.25 o
   1   6   1          0.61          2.75         2.35 o
   2   6   1         11.96         18.03         7.29 o
   3   6   1        138.64        139.31        17.33 o
   4   6   1         10.48         22.33         8.03 o
   5   6   1        124.18        146.20        11.96 o
   6   6   1          4.23          1.79         2.39 o
   7   6   1         19.58         19.07         4.61 o
   8   6   1         29.07         39.62         8.57 o
   9   6   1          6.53          8.33         4.05 o
  -5   7   1         20.64         21.46         3.41 o
  -4   7   1         45.11         40.71         5.87 o
  -3   7   1          7.55         16.51         7.03 o
  -2   7   1       1636.41       1564.13        69.00 o
  -1   7   1         80.65         71.79        12.21 o
   0   7   1         69.64         64.49         8.10 o
   1   7   1        110.21         87.04        12.91 o
   2   7   1        559.07        547.71        34.38 o
   3   7   1        373.64        323.67        18.26 o
   4   7   1          2.88         10.58         3.68 o
   5   7   1          0.49          4.51         2.87 o
   6   7   1          3.20          5.10         2.63 o
   7   7   1        117.18        120.71        10.10 o
   8   7   1          2.05          2.27         2.77 o
  -3   8   1         20.68         12.75         5.66 o
  -2   8   1         92.43         89.60        12.98 o
  -1   8   1         10.98          4.97         3.80 o
   0   8   1         53.37         65.71        11.97 o
   1   8   1        596.54        561.83        25.28 o
   2   8   1         29.64         29.68         7.62 o
   3   8   1         27.68         23.55         5.13 o
   4   8   1        171.52        146.06        16.81 o
   5   8   1         79.92         75.88        11.58 o
   6   8   1         40.43         52.15         7.43 o
   7   8   1         38.90         42.61         7.87 o
  -2   9   1         12.67         18.04         5.21 o
  -1   9   1          0.55          2.06         3.24 o
   0   9   1         48.40         45.27         8.81 o
   1   9   1          0.78         -5.12         5.12 o
   2   9   1        154.00        136.39        15.66 o
   3   9   1          1.18         -0.44         2.83 o
   4   9   1         99.24        103.50         9.24 o
   5   9   1         79.53         79.38         7.70 o
   6   9   1        260.34        274.85        19.52 o
   7   9   1         22.79         21.89         4.45 o
   0  10   1         57.55         61.20         5.20 o
   1  10   1         93.74         90.45         6.60 o
   2  10   1          5.64          7.53         3.30 o
   4  10   1         32.56         40.08         4.37 o
   5  10   1         16.43         27.16         4.93 o
  -4 -10   2         56.65         56.51         7.56 o
  -3 -10   2         58.29         57.57         8.15 o
  -2 -10   2          3.53          5.73         1.87 o
  -1 -10   2         43.27         47.94         4.74 o
   0 -10   2         29.56         32.26         5.46 o
  -6  -9   2         96.71        110.91         9.00 o
  -5  -9   2          0.64          1.34         2.17 o
  -4  -9   2        117.50        116.92        15.39 o
  -3  -9   2          5.46          5.76         3.21 o
  -2  -9   2        135.34        105.38        11.25 o
  -1  -9   2         94.53         82.53         8.64 o
   0  -9   2          2.70          2.26         2.90 o
   1  -9   2          2.89         -1.85         3.08 o
   2  -9   2         77.06         76.64         9.28 o
  -7  -8   2          2.24         10.04         3.97 o
  -6  -8   2         32.37         15.82         5.22 o
  -5  -8   2         15.90          6.68         4.99 o
  -4  -8   2        100.42         54.79        10.52 o
  -3  -8   2         12.69          5.58         3.65 o
  -2  -8   2         16.84         13.80         6.46 o
  -1  -8   2          2.20         15.15         6.75 o
   0  -8   2        284.42        258.97        16.52 o
   1  -8   2         35.32         29.11         8.10 o
   2  -8   2          1.32          0.56         4.07 o
   3  -8   2         46.26         60.66         9.58 o
   4  -8   2         62.23         70.85         7.74 o
  -8  -7   2          4.09          4.65         3.34 o
  -7  -7   2          0.30         -3.31         4.40 o
  -6  -7   2          3.26          6.46         3.35 o
  -5  -7   2        150.00        156.72        17.44 o
  -4  -7   2        474.65        525.82        23.54 o
  -3  -7   2         57.34         37.17         8.54 o
  -2  -7   2        195.80        199.25        20.00 o
  -1  -7   2       1329.19       1201.72        56.78 o
   0  -7   2          1.67          1.91         8.18 o
   1  -7   2          0.32          1.08         3.47 o
   2  -7   2        107.90         90.70        14.06 o
   3  -7   2        192.38        185.31        19.23 o
   4  -7   2        281.88        292.95        15.39 o
   5  -7   2          1.72          4.21         2.57 o
  -9  -6   2         84.42        107.96        11.15 o
  -8  -6   2         25.16         29.60         5.29 o
  -7  -6   2          4.06          4.31         2.92 o
  -6  -6   2         64.57         57.20         7.80 o
  -5  -6   2        280.75        280.06        17.20 o
  -4  -6   2       1172.04       1341.87        63.71 o
  -3  -6   2         23.10         23.75         7.90 o
  -2  -6   2         69.45         76.21        13.01 o
  -1  -6   2        125.20        149.94        17.76 o
   0  -6   2          2.35          0.20         5.46 o
   1  -6   2         36.16         27.08         7.75 o
   2  -6   2         99.02         80.97        12.44 o
   3  -6   2         19.32         19.91         4.80 o
   4  -6   2        125.28        137.86        11.73 o
   5  -6   2         95.52         98.10         9.05 o
   6  -6   2         18.07         24.41         3.81 o
  -9  -5   2         28.99         36.88         5.81 o
  -8  -5   2        952.27        980.27        34.81 o
  -7  -5   2        149.59        160.71        13.72 o
  -6  -5   2         36.33         34.44         6.17 o
  -5  -5   2         59.13         53.58         9.80 o
  -4  -5   2        742.60        797.76        43.76 o
  -3  -5   2        971.57       1055.12        50.94 o
  -2  -5   2        470.91        465.40        30.22 o
  -1  -5   2        862.48        813.57        73.94 o
   0  -5   2        946.53       1196.17        49.60 o
   1  -5   2       1671.25       2146.57        82.24 o
   2  -5   2          9.94         13.72         5.26 o
   3  -5   2         22.82         50.65        10.64 o
   4  -5   2         10.60          3.25         6.36 o
   5  -5   2         83.43        108.50        10.31 o
   6  -5   2         70.22         69.52        11.45 o
   7  -5   2          0.12         -1.61         1.88 o
  -9  -4   2         13.27         12.90         3.68 o
  -8  -4   2         20.49         18.85         4.62 o
  -7  -4   2         73.61         75.24         9.15 o
  -6  -4   2        127.22        115.31         8.73 o
  -5  -4   2        236.40        177.28        17.15 o
  -4  -4   2        720.36        757.05        39.16 o
  -3  -4   2        177.83        218.09        18.29 o
  -2  -4   2         89.16         99.05        11.76 o
  -1  -4   2        110.76        117.78         7.61 o
   0  -4   2       3102.77       3283.22        74.47 o
   1  -4   2       1358.46       1549.39        53.79 o
   2  -4   2         63.89         62.59         7.07 o
   3  -4   2          8.78          4.85         6.00 o
   4  -4   2         39.02         41.98         7.14 o
   5  -4   2        323.52        326.57        20.89 o
   6  -4   2        163.50        146.80        18.31 o
   7  -4   2          0.06         -0.51         4.12 o
   8  -4   2          0.56          4.41         2.44 o
  -9  -3   2         41.49         44.40         6.14 o
  -8  -3   2         43.28         45.82         7.34 o
  -7  -3   2          6.91          4.86         2.94 o
  -6  -3   2          6.99         13.16         5.05 o
  -5  -3   2          1.76          6.71         3.78 o
  -4  -3   2         30.49         52.02         8.07 o
  -3  -3   2       1243.71       1261.20        32.82 o
  -2  -3   2       1145.09       1146.97        41.19 o
  -1  -3   2         70.13        126.08         9.06 o
   0  -3   2       4864.15       4951.95       265.63 o
   1  -3   2       2401.23       2925.17        60.68 o
   2  -3   2        185.94        254.09        17.98 o
   3  -3   2        261.99        269.71        20.50 o
   4  -3   2        293.23        226.37        20.21 o
   5  -3   2          6.01          7.06         3.32 o
   6  -3   2         71.80         69.88        12.93 o
   7  -3   2         21.55         13.25         6.03 o
   8  -3   2        262.58        283.84        14.04 o
  -9  -2   2        103.04        107.94         9.89 o
  -8  -2   2         60.56         66.56         8.82 o
  -7  -2   2          0.90         10.16         5.77 o
  -6  -2   2        891.25        877.50        44.68 o
  -5  -2   2        356.62        331.64        22.87 o
  -4  -2   2        211.60        159.25        13.53 o
  -3  -2   2         39.82         52.15         4.34 o
  -2  -2   2         96.57         93.70         4.34 o
  -1  -2   2       2746.80       2856.32        60.97 o
   0  -2   2        679.54        680.82        17.84 o
   1  -2   2        118.82        156.72         9.02 o
   2  -2   2        460.88        423.36        21.71 o
   3  -2   2         44.21         41.97         7.28 o
   4  -2   2        291.24        271.39        20.67 o
   5  -2   2        193.11        175.16        17.96 o
   6  -2   2         35.98         29.06         5.53 o
   7  -2   2          5.42          5.66         3.26 o
   8  -2   2         13.85         20.26         5.83 o
   9  -2   2        276.53        308.68        17.52 o
  -9  -1   2          0.67          4.64         4.54 o
  -8  -1   2         66.30         70.74        12.60 o
  -7  -1   2        153.46        180.82        13.83 o
  -6  -1   2        147.49        131.41        15.41 o
  -5  -1   2       2757.98       2946.98        99.03 o
  -4  -1   2        144.79        134.04        11.60 o
  -3  -1   2         23.02         22.73         1.83 o
  -2  -1   2       2471.94       2283.14        66.46 o
  -1  -1   2        683.44        672.55        21.70 o
   0  -1   2          1.67          2.45         1.03 o
   1  -1   2        104.13        129.06         7.76 o
   2  -1   2       7313.93       6244.67       173.25 o
   3  -1   2        599.28        608.95        27.56 o
   4  -1   2       3349.72       2915.95        95.55 o
   5  -1   2         96.97         78.68        11.37 o
   6  -1   2        135.07         95.56        13.59 o
   7  -1   2        303.14        303.97        26.18 o
   8  -1   2          9.28         12.76         5.87 o
   9  -1   2        326.13        376.19        15.35 o
  -9   0   2        119.70        128.90         9.27 o
  -8   0   2         17.29         17.71         4.62 o
  -7   0   2          7.56         12.16         6.87 o
  -6   0   2        109.20        121.35        14.87 o
  -5   0   2         81.82         81.33        10.77 o
  -4   0   2       1461.62       1611.80       144.42 o
  -3   0   2        237.16        253.82        10.21 o
  -2   0   2        404.10        378.33        16.38 o
  -1   0   2        403.47        417.97        14.54 o
   0   0   2       1567.81       1567.44        42.36 o
   1   0   2       1326.84       1221.01        35.62 o
   2   0   2      24433.35      23551.09       621.97 o
   3   0   2        494.09        420.34        17.30 o
   4   0   2        323.71        352.31        21.13 o
   5   0   2        750.64        716.45        36.40 o
   6   0   2        129.43        141.53        15.96 o
   7   0   2          1.64          0.06         3.76 o
   8   0   2        214.07        264.60        24.18 o
   9   0   2        113.53        106.92         8.40 o
  -9   1   2        132.42        130.72         8.61 o
  -8   1   2         74.37         66.34         7.70 o
  -7   1   2         14.74         16.77         4.84 o
  -6   1   2         39.33         32.30         7.88 o
  -5   1   2        221.05        175.32        16.91 o
  -4   1   2         11.29         20.93         3.68 o
  -3   1   2       8106.40       7748.63       153.05 o
  -2   1   2       5061.11       5364.13       149.77 o
  -1   1   2        710.96        757.40        22.67 o
   0   1   2         80.20         96.26         3.95 o
   1   1   2       2360.17       2464.69        49.52 o
   2   1   2       5617.90       5580.81        96.22 o
   3   1   2        265.92        298.84        10.31 o
   4   1   2          4.85          6.09         3.86 o
   5   1   2        124.67        110.04        12.26 o
   6   1   2        415.50        493.39        31.20 o
   7   1   2        202.64        175.02        19.93 o
   8   1   2         35.95         36.78         9.34 o
   9   1   2         13.19          2.39         4.06 o
  -8   2   2          9.97          5.16         5.57 o
  -7   2   2          0.05          3.69         3.59 o
  -6   2   2        241.26        191.75        20.81 o
  -5   2   2        422.34        399.84        27.99 o
  -4   2   2       1843.11       1714.85        45.76 o
  -3   2   2        439.30        428.31        23.78 o
  -2   2   2       2735.89       2593.70        80.60 o
  -1   2   2       1007.40       1095.34        44.58 o
   0   2   2         71.68         87.72         8.12 o
   1   2   2        418.68        504.28        12.95 o
   2   2   2      18541.84      17252.52       326.19 o
   3   2   2       1512.03       1573.57        56.39 o
   4   2   2        144.61        139.90         9.02 o
   5   2   2        101.73        102.84        12.09 o
   6   2   2          1.35          3.72         3.33 o
   7   2   2          3.46          6.20         4.36 o
   8   2   2        284.99        299.40        26.52 o
   9   2   2         56.17         54.18         7.38 o
  10   2   2          0.17         -2.62         2.62 o
  -8   3   2         85.47         94.37         7.85 o
  -7   3   2         50.19         42.82         9.53 o
  -6   3   2          1.60          2.29         6.14 o
  -5   3   2          1.11          7.53         2.67 o
  -4   3   2       1404.07       1319.33        57.43 o
  -3   3   2        218.72        224.05        18.17 o
  -2   3   2        562.91        615.87        30.05 o
  -1   3   2       1628.77       1696.28        40.89 o
   0   3   2       2456.25       2671.84        59.94 o
   1   3   2         18.73         15.38         2.15 o
   2   3   2       2884.39       3139.83        98.28 o
   3   3   2        294.25        291.21        18.93 o
   4   3   2         95.25        128.40         9.06 o
   5   3   2        752.16        719.50        36.72 o
   6   3   2         18.47         36.08         8.03 o
   7   3   2         20.53         26.50         7.75 o
   8   3   2          0.44          0.95         2.09 o
   9   3   2         54.93         49.45         6.62 o
  10   3   2          2.53          2.79         2.59 o
  -7   4   2         11.31          4.72         2.43 o
  -6   4   2         47.39         49.16        10.69 o
  -5   4   2         21.05         21.64         5.15 o
  -4   4   2       2415.17       2581.86       100.17 o
  -3   4   2         54.88         69.75        11.76 o
  -2   4   2         12.92         14.22         5.34 o
  -1   4   2         12.07         16.95         3.47 o
   0   4   2        170.44        238.82        23.44 o
   1   4   2        126.28        141.12         9.58 o
   2   4   2        561.45        636.93        32.81 o
   3   4   2        796.77        905.87        41.93 o
   4   4   2        244.86        332.40        22.98 o
   5   4   2       1179.80       1035.89        47.19 o
   6   4   2          2.39         -3.92         3.92 o
   7   4   2        293.50        281.94        14.18 o
   8   4   2          0.18          0.64         1.97 o
   9   4   2        445.39        542.45        32.22 o
  -7   5   2          0.05         -2.66         2.66 o
  -6   5   2         54.74         46.28         9.46 o
  -5   5   2         28.13         18.14         4.66 o
  -4   5   2         40.42         44.45         7.17 o
  -3   5   2         85.86         66.70        11.98 o
  -2   5   2        563.25        600.45        37.13 o
  -1   5   2        334.01        388.21        27.42 o
   0   5   2        103.54        131.84        10.22 o
   1   5   2          8.03         11.91        10.91 o
   2   5   2         52.99         82.03        12.08 o
   3   5   2       1406.29       1530.71        64.44 o
   4   5   2        355.15        373.62        27.01 o
   5   5   2         46.84         41.87         5.95 o
   6   5   2        344.78        340.50        15.26 o
   7   5   2          6.65         13.00         4.34 o
   8   5   2        191.27        236.83        15.73 o
   9   5   2        226.10        235.58        18.81 o
  -6   6   2          0.09          2.57         2.64 o
  -5   6   2         13.35          9.18         3.14 o
  -4   6   2         24.25         28.27         5.69 o
  -3   6   2          7.83         11.15         3.83 o
  -2   6   2        476.07        487.13        32.80 o
  -1   6   2         56.19         53.57        10.44 o
   0   6   2       2121.50       2025.76        56.27 o
   1   6   2        784.56        901.63        33.10 o
   2   6   2        112.46        109.95        15.01 o
   3   6   2        240.76        277.46        24.55 o
   4   6   2        649.83        683.26        40.59 o
   5   6   2        439.51        438.04        21.58 o
   6   6   2         25.52         30.54         5.85 o
   7   6   2        181.09        194.78        13.88 o
   8   6   2         11.58          6.80         2.56 o
   9   6   2         78.04         99.95        10.74 o
  -5   7   2        314.94        304.42        18.30 o
  -4   7   2        339.45        381.55        21.01 o
  -3   7   2        176.64        173.39        18.88 o
  -2   7   2        303.53        323.51        27.00 o
  -1   7   2         45.48         21.73         6.45 o
   0   7   2         34.58         24.65         5.06 o
   1   7   2        560.07        498.46        23.34 o
   2   7   2        144.00        165.97        12.38 o
   3   7   2         24.65         22.83         4.68 o
   4   7   2         10.86          8.29         8.49 o
   5   7   2        275.39        292.93        17.39 o
   6   7   2         21.84         20.89         5.06 o
   7   7   2         52.37         41.55         6.24 o
   8   7   2          0.29         -4.41         4.41 o
  -4   8   2         43.10         35.88         6.03 o
  -3   8   2          6.42         10.04         5.04 o
  -2   8   2         94.96         98.27        13.62 o
  -1   8   2         42.16         32.32         7.99 o
   0   8   2        478.89        421.46        30.12 o
   1   8   2         64.17         58.89        11.08 o
   2   8   2         28.10         16.74         4.48 o
   3   8   2          5.97          8.33         4.33 o
   4   8   2         21.10          5.81         4.50 o
   5   8   2          9.11          5.65         4.10 o
   6   8   2         43.87         44.01         6.44 o
   7   8   2         24.08         23.35         4.24 o
  -2   9   2         57.48         51.29         7.90 o
  -1   9   2        188.87        209.17        17.64 o
   0   9   2         38.52         28.29         6.74 o
   1   9   2         32.33         29.52         7.28 o
   2   9   2         14.74         17.23         6.31 o
   3   9   2          0.16          5.98         2.44 o
   4   9   2         67.31         53.66         6.66 o
   5   9   2         21.45         22.82         5.24 o
   6   9   2          6.33         15.41         5.33 o
   7   9   2         17.16         18.30         4.40 o
   0  10   2         76.26         93.30         9.59 o
   1  10   2         88.89         95.55        10.38 o
   2  10   2         34.83         29.61         5.94 o
   3  10   2          1.17         17.17         4.27 o
   4  10   2        171.31        217.70        14.98 o
   5  10   2          3.43          3.00         2.29 o
  -4 -10   3          4.44          2.25         2.47 o
  -3 -10   3         78.22         72.10         8.92 o
  -2 -10   3          4.73          8.52         5.98 o
  -1 -10   3          2.46          1.70         1.55 o
  -6  -9   3         63.48         67.51         6.14 o
  -5  -9   3          0.02          0.19         1.99 o
  -4  -9   3          0.07          1.83         2.16 o
  -3  -9   3         44.95         45.64         6.08 o
  -2  -9   3          0.19          2.41         2.96 o
  -1  -9   3         33.75         34.97         5.83 o
   0  -9   3          0.02         -4.44         4.44 o
   1  -9   3          1.38          1.32         3.18 o
   2  -9   3         34.85         39.13         6.64 o
  -7  -8   3          2.65          2.21         3.10 o
  -6  -8   3         37.07         32.17         7.79 o
  -5  -8   3         54.45         52.72        10.12 o
  -4  -8   3         71.60         55.15        10.42 o
  -3  -8   3         37.08         35.10         8.68 o
  -2  -8   3        217.24        209.39        21.03 o
  -1  -8   3          0.11          0.17         3.46 o
   0  -8   3         34.62         43.50         6.98 o
   1  -8   3        494.26        459.61        31.41 o
   2  -8   3         82.98         78.72        11.96 o
   3  -8   3         91.08         91.27        11.16 o
   4  -8   3          4.70          6.15         2.48 o
  -8  -7   3         83.40         73.65         6.27 o
  -7  -7   3         37.02         33.68         5.53 o
  -6  -7   3        175.64        158.65        12.63 o
  -5  -7   3          0.24         -4.83         4.83 o
  -4  -7   3         32.68         26.49         5.24 o
  -3  -7   3          1.05         -1.27         3.47 o
  -2  -7   3        543.40        429.57        30.58 o
  -1  -7   3         16.64         19.54         7.39 o
   0  -7   3          2.09          2.56         2.70 o
   1  -7   3        258.03        252.03        16.40 o
   2  -7   3          7.04          5.67         3.56 o
   3  -7   3         46.81         43.62         6.42 o
   4  -7   3        250.27        243.01        13.81 o
   5  -7   3          7.11         12.94         4.24 o
  -9  -6   3          1.06         -0.95         2.91 o
  -8  -6   3          2.27          3.13         2.83 o
  -7  -6   3        155.49        159.25        12.93 o
  -6  -6   3       1341.36       1406.44        45.92 o
  -5  -6   3        118.05        111.86        10.87 o
  -4  -6   3        123.53        122.93        11.42 o
  -3  -6   3          4.97         16.96         7.22 o
  -2  -6   3        109.81         98.81        14.48 o
  -1  -6   3          1.26          5.68         4.31 o
   0  -6   3        243.80        308.98        19.65 o
   1  -6   3         63.91         65.35        12.26 o
   2  -6   3          9.13          9.52         4.85 o
   3  -6   3        108.99        122.63        11.33 o
   4  -6   3         87.53         76.18         8.73 o
   5  -6   3        217.84        226.69        13.49 o
   6  -6   3        289.72        322.52        20.44 o
  -9  -5   3         49.58         52.00         5.84 o
  -8  -5   3        438.53        426.46        21.27 o
  -7  -5   3        139.90        128.85        12.24 o
  -6  -5   3         10.74         10.80         8.42 o
  -5  -5   3       1348.33       1179.16        53.89 o
  -4  -5   3         83.81        113.08        15.30 o
  -3  -5   3        553.91        599.25        36.15 o
  -2  -5   3         43.65         39.08         8.68 o
  -1  -5   3        774.96        732.18        43.05 o
   0  -5   3         95.77        103.92         9.15 o
   1  -5   3         60.92         59.61        10.88 o
   2  -5   3        229.36        252.71        22.90 o
   3  -5   3        191.16        174.33        15.55 o
   4  -5   3        178.95        188.85        14.17 o
   5  -5   3          4.76          4.29         2.96 o
   6  -5   3        169.73        175.46        18.17 o
   7  -5   3        148.39        184.72        10.06 o
  -9  -4   3          4.44          7.43         3.26 o
  -8  -4   3         50.59         60.01         8.20 o
  -7  -4   3          1.44         -1.07         3.26 o
  -6  -4   3         37.41         34.75         4.80 o
  -5  -4   3         21.47         16.50         5.75 o
  -4  -4   3         28.00         33.71         7.29 o
  -3  -4   3       3388.55       3765.37       121.45 o
  -2  -4   3         25.89         15.00         5.60 o
  -1  -4   3         37.47         30.95         3.45 o
   0  -4   3        388.58        387.90        28.00 o
   1  -4   3        210.32        323.23        15.13 o
   2  -4   3        783.34        842.69        36.16 o
   3  -4   3         47.56         52.58         7.13 o
   4  -4   3        269.15        331.75        15.88 o
   5  -4   3        139.65        150.40        18.88 o
   6  -4   3          2.67          1.89         4.65 o
   7  -4   3         19.89         24.14         6.41 o
  -9  -3   3          8.01          6.91         6.18 o
  -8  -3   3         50.39         48.70         7.59 o
  -7  -3   3        282.14        296.78        26.50 o
  -6  -3   3        714.34        608.47        35.83 o
  -5  -3   3        783.54        679.07        35.95 o
  -4  -3   3         81.07         74.38         6.42 o
  -3  -3   3       1138.75       1207.89        32.62 o
  -2  -3   3       1335.02       1490.02        35.66 o
  -1  -3   3       2439.31       2493.23        44.92 o
   0  -3   3       1340.60       1229.31        33.99 o
   1  -3   3       1593.85       1939.26        45.59 o
   2  -3   3       3444.24       4143.87       128.72 o
   3  -3   3         99.63         89.32        11.53 o
   4  -3   3        147.50        139.20        15.88 o
   5  -3   3        130.89        158.65        18.58 o
   6  -3   3          9.01         16.90         7.07 o
   7  -3   3        375.42        396.78        29.06 o
   8  -3   3         59.75         52.47         8.08 o
  -9  -2   3          7.36          4.11         3.30 o
  -8  -2   3         43.44         43.40         9.89 o
  -7  -2   3         59.14         53.68        11.75 o
  -6  -2   3          0.53          8.35         4.66 o
  -5  -2   3        459.51        455.03        27.49 o
  -4  -2   3        505.44        498.73        17.58 o
  -3  -2   3       1047.93        955.34        30.30 o
  -2  -2   3       1055.84       1025.91        23.18 o
  -1  -2   3      11285.24      10602.56       283.92 o
   0  -2   3       3886.21       3694.33        79.55 o
   1  -2   3       1573.22       1779.30        57.78 o
   2  -2   3       4285.94       4488.74        91.07 o
   3  -2   3        732.64        805.27        36.17 o
   4  -2   3          0.43          0.61         3.51 o
   5  -2   3         63.23         59.82        10.64 o
   6  -2   3        776.23        676.45        80.18 o
   7  -2   3        111.21         91.35         9.73 o
   8  -2   3          0.52          4.67         2.11 o
  -9  -1   3          0.58         -3.83         3.83 o
  -8  -1   3         16.60         16.55         6.07 o
  -7  -1   3        111.02        130.97        13.71 o
  -6  -1   3        786.41        759.71        40.85 o
  -5  -1   3        110.38        103.53        12.33 o
  -4  -1   3          5.07          4.16         1.88 o
  -3  -1   3       1671.39       1650.31        45.95 o
  -2  -1   3          2.29          2.77         1.84 o
  -1  -1   3       1321.40       1270.57        38.78 o
   0  -1   3        163.72        176.93        16.46 o
   1  -1   3       1921.79       1982.53        58.51 o
   2  -1   3        181.04        143.74        10.03 o
   3  -1   3       1744.08       1538.74        53.96 o
   4  -1   3         40.29         52.07         8.26 o
   5  -1   3       1143.64       1201.17        53.02 o
   6  -1   3        131.70        118.18        10.85 o
   7  -1   3        274.82        201.33        21.22 o
   8  -1   3         42.33         32.36         7.89 o
   9  -1   3         73.78         66.95         6.04 o
  -9   0   3         29.98         23.13         5.40 o
  -8   0   3         75.45         64.13         7.91 o
  -7   0   3        470.39        484.50        23.89 o
  -6   0   3         11.63         12.81         5.22 o
  -5   0   3        495.86        567.12        31.51 o
  -4   0   3       2776.91       2781.20       242.68 o
  -3   0   3         11.75         17.52         2.77 o
  -2   0   3       1602.27       1402.25        91.07 o
  -1   0   3       2174.24       1900.57        53.71 o
   0   0   3        214.48        265.21        18.98 o
   1   0   3       3816.95       3769.77        72.64 o
   2   0   3       8834.07       8835.92       168.75 o
   3   0   3        409.22        424.47        22.57 o
   4   0   3          0.92          0.52         1.76 o
   5   0   3        637.41        718.57        36.45 o
   6   0   3        929.05        860.99        44.21 o
   7   0   3        117.98        101.74        15.13 o
   8   0   3        168.50        180.56        19.77 o
   9   0   3          0.65          9.62         4.53 o
  -9   1   3        145.61        142.05        14.78 o
  -8   1   3         64.47         59.56        10.92 o
  -7   1   3          8.95          0.27         6.04 o
  -6   1   3         20.49         20.39         4.59 o
  -5   1   3        262.34        236.69        19.78 o
  -4   1   3        803.02        822.38        76.43 o
  -3   1   3         57.52         61.26         5.26 o
  -2   1   3       3509.10       3445.74        99.60 o
  -1   1   3       7768.01       7106.05       191.31 o
   0   1   3       4290.83       4265.65       153.39 o
   1   1   3       2400.22       2335.21        47.65 o
   2   1   3       2514.98       3040.30        78.21 o
   3   1   3       4763.70       4933.47        78.91 o
   4   1   3        252.63        260.23        17.33 o
   5   1   3         23.97         42.70         8.84 o
   6   1   3         66.46         71.34        11.20 o
   7   1   3         18.21         34.28         9.02 o
   8   1   3         83.87         90.26        14.29 o
   9   1   3         42.50         38.07         8.46 o
  -8   2   3          0.23          4.50         2.80 o
  -7   2   3        379.74        407.82        30.15 o
  -6   2   3          0.78          5.43         4.79 o
  -5   2   3       1063.89       1048.27        60.34 o
  -4   2   3       1015.53        896.20        29.23 o
  -3   2   3         20.99         22.53         5.40 o
  -2   2   3       1449.94       1389.02        48.50 o
  -1   2   3       1791.02       1613.14        37.34 o
   0   2   3       2530.67       2706.80        74.37 o
   1   2   3      11845.38      11669.36       184.49 o
   2   2   3      16487.67      15606.50       296.07 o
   3   2   3       2674.63       2654.15        47.40 o
   4   2   3        366.47        437.46        22.11 o
   5   2   3        214.06        223.08        17.98 o
   6   2   3        129.92        101.14        13.24 o
   7   2   3        227.69        184.30        20.09 o
   8   2   3        608.40        582.87        38.19 o
   9   2   3         13.02         11.88         3.07 o
  10   2   3         14.79         15.89         4.01 o
  -8   3   3         93.10         96.52         7.76 o
  -7   3   3         70.28         75.08         8.67 o
  -6   3   3          2.29         10.95         6.49 o
  -5   3   3          0.29          2.85         2.08 o
  -4   3   3         39.97         41.46         9.20 o
  -3   3   3        351.67        355.32        23.41 o
  -2   3   3       1262.81       1337.56        50.58 o
  -1   3   3          0.81          3.19         3.48 o
   0   3   3        112.50        105.71         5.25 o
   1   3   3       3105.74       3297.20        57.10 o
   2   3   3        216.86        227.82        10.97 o
   3   3   3        186.48        147.51         9.28 o
   4   3   3        775.43        690.32        22.67 o
   5   3   3         63.29         67.72        10.03 o
   6   3   3         36.43         45.91         9.18 o
   7   3   3         89.90         86.61        13.69 o
   8   3   3         22.07         10.81         3.73 o
   9   3   3          4.91          3.44         2.89 o
  10   3   3         24.51         20.76         4.60 o
  -7   4   3         79.28         92.60         8.71 o
  -6   4   3        194.15        225.86        22.34 o
  -5   4   3        326.07        270.06        13.73 o
  -4   4   3        148.27        142.30        13.47 o
  -3   4   3        287.83        295.38        25.06 o
  -2   4   3        735.22        777.42        40.30 o
  -1   4   3       1006.81       1115.88        36.58 o
   0   4   3         14.04          7.52         6.18 o
   1   4   3       1396.49       1557.79        41.36 o
   2   4   3          3.90          7.61         4.60 o
   3   4   3       1138.79       1292.93        53.44 o
   4   4   3        100.51         97.32        11.85 o
   5   4   3        169.89        163.91        16.11 o
   6   4   3         29.34         22.15         6.40 o
   7   4   3        149.43        129.35         9.45 o
   8   4   3          4.07          5.58         2.23 o
   9   4   3         10.85         30.69         7.62 o
  -7   5   3         18.51         11.78         2.74 o
  -6   5   3        257.74        272.49        21.31 o
  -5   5   3          7.87         12.59         4.18 o
  -4   5   3        547.45        560.93        20.82 o
  -3   5   3        234.04        211.92        21.76 o
  -2   5   3        246.34        241.80        22.28 o
  -1   5   3        690.69        702.36        38.81 o
   0   5   3         45.55         47.91         6.09 o
   1   5   3         26.64         35.44         6.01 o
   2   5   3        112.31         79.88        11.47 o
   3   5   3        280.64        290.00        23.26 o
   4   5   3        130.04        146.82        16.03 o
   5   5   3         26.06         18.71         4.10 o
   6   5   3         20.27         19.73         3.54 o
   7   5   3         71.15         55.78         7.52 o
   8   5   3         59.90         64.50         7.79 o
   9   5   3         10.15         10.15         4.28 o
  -6   6   3         40.17         30.17         5.96 o
  -5   6   3         20.57         17.65         6.44 o
  -4   6   3        249.80        235.61        15.57 o
  -3   6   3        563.08        635.23        58.51 o
  -2   6   3        389.83        373.09        28.31 o
  -1   6   3        833.30        779.26        44.42 o
   0   6   3        503.42        502.58        24.24 o
   1   6   3         72.63         88.66         9.10 o
   2   6   3         61.95         55.01        10.32 o
   3   6   3          3.68         -5.24         5.24 o
   4   6   3        259.83        298.97        24.93 o
   5   6   3         28.33         36.10         6.23 o
   6   6   3         61.80         69.73         9.14 o
   7   6   3          3.90          6.60         6.98 o
   8   6   3          3.63          5.54         2.77 o
   9   6   3         31.56         32.78         6.12 o
  -5   7   3         14.68         18.20         5.54 o
  -4   7   3         80.96         90.19        12.84 o
  -3   7   3        214.27        237.24        21.97 o
  -2   7   3        421.93        398.68        29.94 o
  -1   7   3        251.47        245.76        22.88 o
   0   7   3         41.46         35.67         7.16 o
   1   7   3         22.69         22.61         3.87 o
   2   7   3        322.68        284.43        16.58 o
   3   7   3         32.41         26.90         5.38 o
   4   7   3        389.56        382.55        19.97 o
   5   7   3         28.41         38.98         9.28 o
   6   7   3        180.31        198.37        20.26 o
   7   7   3         61.26         69.68         7.04 o
   8   7   3         61.14         55.56         5.72 o
  -4   8   3          7.47          7.78         3.17 o
  -3   8   3          0.91          6.33         3.86 o
  -2   8   3          2.74          3.76         3.45 o
  -1   8   3        505.67        479.41        32.02 o
   0   8   3         31.16         32.86         8.13 o
   1   8   3        364.08        372.81        33.56 o
   2   8   3        114.82        130.92        11.34 o
   3   8   3          6.00         12.59         4.29 o
   4   8   3        244.97        237.24        15.36 o
   5   8   3          5.83          5.57         2.91 o
   6   8   3        107.79        110.14         9.92 o
   7   8   3         26.37         27.01         4.57 o
  -2   9   3        326.38        341.30        38.46 o
  -1   9   3          0.18          4.18         9.14 o
   0   9   3         33.70         39.00         7.81 o
   1   9   3          7.28          8.95         4.13 o
   2   9   3          1.98          1.62         2.51 o
   3   9   3         72.57         73.96         9.63 o
   4   9   3         25.86         28.21         4.88 o
   5   9   3          4.54          6.89         4.71 o
   6   9   3          0.51          6.37         4.11 o
   7   9   3          4.61          4.95         2.82 o
   0  10   3         83.52         80.06         8.75 o
   1  10   3         42.78         49.53         7.50 o
   2  10   3          9.82          5.89         3.09 o
   3  10   3        205.94        193.27        13.74 o
   4  10   3         12.88         18.65         4.34 o
   5  10   3         28.31         51.12         6.88 o
  -4 -10   4         32.83         27.73         5.22 o
  -2 -10   4         38.42         39.30         5.81 o
  -1 -10   4         54.53         58.16         4.85 o
  -6  -9   4          1.12          4.06         4.65 o
  -5  -9   4         31.23         34.53         5.04 o
  -4  -9   4         12.61          7.45         3.08 o
  -3  -9   4        104.72        116.98        14.35 o
  -2  -9   4         62.86         68.12        11.13 o
  -1  -9   4          2.15          1.11         2.47 o
   0  -9   4        198.83        189.06        17.38 o
   1  -9   4          3.63          4.16         3.87 o
   2  -9   4         15.60         13.70         3.96 o
  -7  -8   4          0.20         -0.55         2.50 o
  -6  -8   4        138.15        117.24        13.74 o
  -5  -8   4         43.91         47.61         9.42 o
  -4  -8   4        107.60         96.10        13.93 o
  -3  -8   4         50.85         57.49        10.93 o
  -2  -8   4        422.75        367.86        28.41 o
  -1  -8   4         68.46         54.57        11.16 o
   0  -8   4        431.25        437.29        21.78 o
   1  -8   4         20.18         12.43         6.35 o
   2  -8   4         25.62         27.83         7.14 o
   3  -8   4        133.05        134.62        13.33 o
  -8  -7   4         17.30         25.61         3.82 o
  -7  -7   4         32.10         36.84         7.97 o
  -6  -7   4        146.87        153.38        17.30 o
  -5  -7   4        122.76        104.08        14.91 o
  -4  -7   4         57.45         44.20         9.79 o
  -3  -7   4        196.95        194.65        20.37 o
  -2  -7   4         54.59         53.92        10.77 o
  -1  -7   4        108.37        100.90        14.22 o
   0  -7   4         35.90         29.99         5.58 o
   1  -7   4        433.21        374.75        20.35 o
   2  -7   4          0.36          3.48         4.72 o
   3  -7   4         65.31         62.09        13.54 o
   4  -7   4          5.56          3.59         2.24 o
   5  -7   4        137.47        152.56        12.31 o
  -9  -6   4          1.39         -3.67         3.67 o
  -8  -6   4         22.14         33.95         5.82 o
  -7  -6   4        111.17        114.43        10.90 o
  -6  -6   4        554.71        568.54        29.37 o
  -5  -6   4        278.54        266.71        17.63 o
  -4  -6   4        676.88        682.45        29.43 o
  -3  -6   4        576.89        626.85        40.36 o
  -2  -6   4          0.17          4.45         4.32 o
  -1  -6   4        113.48        114.57        15.33 o
   0  -6   4        126.96        115.79        10.86 o
   1  -6   4          9.00          0.96         1.93 o
   2  -6   4         10.76         17.46         4.79 o
   3  -6   4         66.84         61.70         8.17 o
   4  -6   4         52.77         57.36         7.60 o
   5  -6   4         76.75         57.24         6.69 o
   6  -6   4         65.11         58.80         8.31 o
  -9  -5   4          0.77         -0.33         1.97 o
  -8  -5   4         38.68         53.18         7.29 o
  -7  -5   4         84.24         80.98         9.67 o
  -6  -5   4        465.79        444.13        23.06 o
  -5  -5   4         23.44         20.70         6.16 o
  -4  -5   4         11.16         21.42         7.28 o
  -3  -5   4        993.74       1127.88        53.11 o
  -2  -5   4         35.57         33.28         8.13 o
  -1  -5   4        178.35        223.18        14.24 o
   0  -5   4         29.99         24.90         3.61 o
   1  -5   4         28.14         51.87         7.44 o
   2  -5   4         15.64         10.14         4.69 o
   3  -5   4        162.55        125.52        11.16 o
   4  -5   4         14.30         10.81         3.53 o
   5  -5   4        204.24        168.98        19.41 o
   6  -5   4         21.75         35.70         8.48 o
   7  -5   4          5.51          4.52         2.83 o
  -9  -4   4          0.85          1.23         2.35 o
  -8  -4   4          8.85         15.30         4.61 o
  -7  -4   4          9.11         10.00         6.50 o
  -6  -4   4        521.42        531.26        25.08 o
  -5  -4   4        227.25        206.29        18.66 o
  -4  -4   4        143.03        168.68        16.60 o
  -3  -4   4        510.74        605.99        33.47 o
  -2  -4   4        869.57        962.13        43.89 o
  -1  -4   4         45.48         37.48         3.81 o
   0  -4   4       2948.96       3085.33        93.97 o
   1  -4   4         21.20         26.51         3.55 o
   2  -4   4       1569.03       1802.33        90.17 o
   3  -4   4          1.10         10.75         7.70 o
   4  -4   4         23.93         36.77        10.03 o
   5  -4   4          0.57         -1.17         4.73 o
   6  -4   4         51.23         39.65         9.87 o
   7  -4   4          0.16          0.01         3.08 o
  -9  -3   4          2.13          4.51         2.61 o
  -8  -3   4         14.51         22.21         5.39 o
  -7  -3   4         59.90         68.16        12.61 o
  -6  -3   4       1063.59       1066.67        50.78 o
  -5  -3   4        648.78        568.79        32.54 o
  -4  -3   4         57.70         74.37         5.51 o
  -3  -3   4         86.70        104.34         7.64 o
  -2  -3   4        336.93        309.34        12.25 o
  -1  -3   4       1213.09       1281.05        26.60 o
   0  -3   4         75.05         69.15         4.67 o
   1  -3   4        154.65        124.23         9.90 o
   2  -3   4        808.96       1083.57        45.93 o
   3  -3   4        129.03         86.95        13.93 o
   4  -3   4        808.25        805.96        42.50 o
   5  -3   4        224.11        227.59        22.56 o
   6  -3   4         47.75         45.32        10.93 o
   7  -3   4          4.36          2.46         3.43 o
   8  -3   4        602.50        604.70        29.37 o
  -9  -2   4        183.87        205.21        13.11 o
  -8  -2   4          0.21         -4.14         4.14 o
  -7  -2   4          2.17          1.40         3.06 o
  -6  -2   4        524.54        466.60        30.60 o
  -5  -2   4        255.03        241.85        19.30 o
  -4  -2   4        798.86        858.32        67.23 o
  -3  -2   4         25.39         20.33         4.06 o
  -2  -2   4         58.01         55.28         4.42 o
  -1  -2   4       3331.75       3091.00        63.84 o
   0  -2   4          1.54          6.54         1.91 o
   1  -2   4          4.75          5.79         3.16 o
   2  -2   4       2676.59       2914.44        90.67 o
   3  -2   4       1282.19       1449.98        54.92 o
   4  -2   4       2100.40       2307.56        83.04 o
   5  -2   4        251.50        259.65        22.46 o
   6  -2   4          1.15          1.13         4.16 o
   7  -2   4         55.10         57.19         7.50 o
   8  -2   4         18.69         18.15         3.91 o
  -9  -1   4         77.41         69.06         7.31 o
  -8  -1   4          1.09         -0.31         2.59 o
  -7  -1   4         25.40         36.68         6.43 o
  -6  -1   4        274.48        217.70        19.94 o
  -5  -1   4        411.64        394.29        25.43 o
  -4  -1   4       2586.02       2647.17        59.87 o
  -3  -1   4        915.35        839.32        27.69 o
  -2  -1   4       1571.67       1501.98        47.72 o
  -1  -1   4      18856.03      17472.26       462.77 o
   0  -1   4       3183.04       2976.73       126.14 o
   1  -1   4       5341.95       5168.81       142.65 o
   2  -1   4       1334.46       1309.52        44.29 o
   3  -1   4         12.00         14.51         3.00 o
   4  -1   4       2018.47       2059.47        72.95 o
   5  -1   4         14.92         33.25         8.04 o
   6  -1   4       1187.14       1173.72        67.25 o
   7  -1   4        438.28        381.10        30.01 o
   8  -1   4        125.31        127.96        15.63 o
   9  -1   4         56.19         51.16         6.88 o
  -9   0   4        116.99        107.74         8.05 o
  -8   0   4          1.33          2.42         4.09 o
  -7   0   4         34.20         40.72         6.87 o
  -6   0   4        337.94        302.63        23.90 o
  -5   0   4        132.03        120.35        13.46 o
  -4   0   4        403.23        385.31        15.51 o
  -3   0   4       2233.69       2151.94        48.46 o
  -2   0   4          3.74          1.44         1.22 o
  -1   0   4       5023.99       4950.91       133.33 o
   0   0   4       2651.88       2492.17        48.98 o
   1   0   4         34.53         37.61         1.85 o
   2   0   4      37589.77      32364.33       851.52 o
   3   0   4       2847.18       2884.89       135.19 o
   4   0   4        241.69        213.30        10.92 o
   5   0   4        305.16        289.47        21.47 o
   6   0   4        186.75        165.61        17.33 o
   7   0   4        287.58        268.47        25.01 o
   8   0   4        327.90        359.98        28.49 o
   9   0   4         43.29         40.18         8.06 o
  -9   1   4          9.05          8.67         3.30 o
  -8   1   4         85.19         86.61         8.61 o
  -7   1   4          9.92          2.98         3.25 o
  -6   1   4         41.79         49.57        10.17 o
  -5   1   4          1.40          2.91         2.01 o
  -4   1   4         18.66         18.54         3.59 o
  -3   1   4       2754.57       3009.25       155.54 o
  -2   1   4        298.36        276.82        15.82 o
  -1   1   4          8.40          4.72         1.73 o
   0   1   4        151.13        173.15         9.07 o
   1   1   4        176.11        174.80         6.89 o
   2   1   4         14.03         36.25         2.57 o
   3   1   4       1065.22        988.39        21.67 o
   4   1   4        315.52        412.08        23.50 o
   5   1   4         10.07         10.88         3.13 o
   6   1   4          2.38          0.06         2.37 o
   7   1   4          0.08          0.68         3.68 o
   8   1   4          1.04          2.54         4.63 o
   9   1   4        198.51        192.03        18.47 o
  -8   2   4        137.72        130.45        10.02 o
  -7   2   4          5.66          5.87         4.60 o
  -6   2   4         63.38         54.76        11.10 o
  -5   2   4        828.84        748.55        27.84 o
  -4   2   4         43.69         48.09         5.95 o
  -3   2   4         93.09         87.43         7.10 o
  -2   2   4        340.27        377.82        19.48 o
  -1   2   4       2186.93       2216.35        47.04 o
   0   2   4        234.37        218.31        13.45 o
   1   2   4       5672.60       5297.86       105.07 o
   2   2   4       5052.44       5070.02        98.76 o
   3   2   4       1355.88       1409.68        28.37 o
   4   2   4         93.62         87.07         7.15 o
   5   2   4        331.36        323.44        16.06 o
   6   2   4          1.06          6.51         3.04 o
   7   2   4        185.87        210.84        21.81 o
   8   2   4          0.46          5.37         4.97 o
   9   2   4        114.46        116.51         8.06 o
  10   2   4        118.86        100.51         9.40 o
  -8   3   4         31.21         31.72         4.46 o
  -7   3   4          0.20          3.95         3.85 o
  -6   3   4         14.28         14.86         7.56 o
  -5   3   4         13.39          9.89         3.11 o
  -4   3   4        752.87        844.09        30.88 o
  -3   3   4        115.77        161.57        15.19 o
  -2   3   4          6.91          5.59         3.49 o
  -1   3   4         32.56         16.97         3.81 o
   0   3   4       3865.20       3865.00        81.11 o
   1   3   4        558.46        545.11        12.28 o
   2   3   4        145.83        124.89         7.92 o
   3   3   4       1733.91       1833.97        45.55 o
   4   3   4         73.17        114.81         6.84 o
   5   3   4        985.07        959.83        43.93 o
   6   3   4         44.25         66.47        10.70 o
   7   3   4          7.85          2.06         2.81 o
   8   3   4        618.43        644.90        46.30 o
   9   3   4         98.92         96.55         7.23 o
  10   3   4          5.31          8.56         3.10 o
  -7   4   4         19.24         20.79         4.25 o
  -6   4   4          9.38          5.52         4.39 o
  -5   4   4       1718.43       1714.33        41.86 o
  -4   4   4          6.70          5.13         2.05 o
  -3   4   4       1346.59       1475.52        65.21 o
  -2   4   4        392.07        399.70        27.21 o
  -1   4   4         20.10         27.12         4.11 o
   0   4   4       1641.72       1817.72        47.60 o
   1   4   4         74.83        106.05         6.29 o
   2   4   4          2.30          1.42         3.28 o
   3   4   4        202.77        234.96        18.52 o
   4   4   4       2663.73       2998.93       100.24 o
   5   4   4        789.84        826.81        40.50 o
   6   4   4        270.78        283.64        23.12 o
   7   4   4        227.14        213.57        13.62 o
   8   4   4        151.52        174.07        10.78 o
   9   4   4        116.32        114.92        10.81 o
  -7   5   4         98.45        117.69        11.70 o
  -6   5   4         11.85         11.15         3.79 o
  -5   5   4          3.89          5.36         2.73 o
  -4   5   4          9.19         12.94         3.31 o
  -3   5   4         26.68         33.55         5.89 o
  -2   5   4          8.76         10.45         5.03 o
  -1   5   4       1515.59       1428.68        61.64 o
   0   5   4         95.87         83.15         7.91 o
   1   5   4         17.73         17.16         3.87 o
   2   5   4         15.46         33.74         7.21 o
   3   5   4        447.49        468.19        29.91 o
   4   5   4        491.84        541.29        32.79 o
   5   5   4          1.85          5.20         2.92 o
   6   5   4          1.40          6.66         2.44 o
   7   5   4          0.05          1.43         7.98 o
   8   5   4         38.29         42.31         6.04 o
   9   5   4        229.93        235.42        12.38 o
  -6   6   4          5.48         -0.55         2.59 o
  -5   6   4         25.66         19.15         5.31 o
  -4   6   4        118.39        139.09        12.29 o
  -3   6   4         19.00         14.06         5.24 o
  -2   6   4          0.58         -0.12         2.95 o
  -1   6   4        713.54        820.54        45.59 o
   0   6   4         23.87         28.04         5.00 o
   1   6   4        557.13        577.75        24.87 o
   2   6   4        704.27        741.14        41.28 o
   3   6   4         45.42         42.69         9.46 o
   4   6   4        194.54        277.27        23.99 o
   5   6   4         53.86         60.66         7.78 o
   6   6   4          0.05          1.53         2.53 o
   7   6   4         27.74         43.27         6.57 o
   8   6   4         12.51         17.44         4.29 o
   9   6   4         81.35         78.19         7.80 o
  -5   7   4         68.09         71.09         5.73 o
  -4   7   4         13.40         14.18         5.79 o
  -3   7   4          0.46          0.87         3.21 o
  -2   7   4        383.81        370.42        28.62 o
  -1   7   4        112.97         90.81        13.60 o
   0   7   4         11.33         13.36         4.32 o
   1   7   4        187.63        194.11        13.34 o
   2   7   4         25.34         17.93         4.33 o
   3   7   4        148.88        148.68         9.73 o
   4   7   4          8.59         11.65         6.03 o
   5   7   4         28.57         23.40         7.12 o
   6   7   4         26.81         25.14         7.51 o
   7   7   4         11.90         13.29         4.44 o
   8   7   4         43.67         54.59         8.49 o
  -4   8   4          0.69         -1.99         2.18 o
  -3   8   4          8.46         22.59         5.99 o
  -2   8   4         36.92         29.90        17.32 o
  -1   8   4         73.70         89.28        13.65 o
   0   8   4        541.60        522.22        33.42 o
   1   8   4         50.51         42.02         6.30 o
   2   8   4        409.35        389.49        20.08 o
   3   8   4        153.87        141.12         9.54 o
   4   8   4         13.01         11.15         4.04 o
   5   8   4          7.99          4.71         3.22 o
   6   8   4         32.64         23.61         5.05 o
   7   8   4          0.30          0.28         3.08 o
  -2   9   4          2.78          4.57         2.12 o
  -1   9   4         98.52        100.85         8.47 o
   0   9   4         26.97         19.89         4.11 o
   1   9   4         15.78         17.79         6.41 o
   2   9   4          0.05          1.63         2.08 o
   3   9   4         75.97         61.26         5.94 o
   4   9   4         62.28         65.76        16.56 o
   5   9   4          3.08          0.60         3.59 o
   6   9   4          0.44          1.32         2.81 o
   7   9   4          0.89          7.75         3.16 o
   0  10   4          4.05          4.77         2.68 o
   1  10   4         49.71         39.70         6.90 o
   2  10   4          2.73         -0.31         2.78 o
   3  10   4          1.00          3.48         5.09 o
   4  10   4          0.67         -4.27         4.27 o
   5  10   4          1.91          0.22         2.61 o
  -6  -9   5        345.18        381.83        14.74 o
  -5  -9   5        232.66        289.35        13.99 o
  -4  -9   5         91.10        116.81        11.70 o
  -3  -9   5         48.29         49.21         9.33 o
  -2  -9   5        134.41        108.87        13.55 o
  -1  -9   5         40.99         34.71         5.39 o
   0  -9   5         84.10         82.37        11.24 o
   1  -9   5         68.37         50.39         8.01 o
   2  -9   5        202.45        217.66        14.53 o
  -7  -8   5         30.43         32.49         6.35 o
  -6  -8   5         13.62          3.70         3.32 o
  -5  -8   5        112.83        109.39        14.39 o
  -4  -8   5        324.54        318.47        25.87 o
  -3  -8   5        121.65        104.80        14.96 o
  -2  -8   5         80.33         70.50        12.25 o
  -1  -8   5        295.90        285.42        24.56 o
   0  -8   5          0.07          2.49         3.14 o
   1  -8   5          9.72         12.95         6.01 o
   2  -8   5         39.47         36.95         8.01 o
   3  -8   5         22.52         23.12         5.58 o
  -8  -7   5          4.29          2.43         1.90 o
  -7  -7   5          7.18         10.24         4.58 o
  -6  -7   5         75.78         55.31        10.64 o
  -5  -7   5          3.27         -0.50         4.28 o
  -4  -7   5         34.42         29.73         8.48 o
  -3  -7   5         19.18         19.66         6.68 o
  -2  -7   5       1888.26       1775.65        74.68 o
  -1  -7   5        318.69        327.86        20.60 o
   0  -7   5        157.03        167.23        15.50 o
   1  -7   5        278.30        297.78        24.82 o
   2  -7   5          1.00         -1.93         4.04 o
   3  -7   5        252.99        256.34        16.37 o
   4  -7   5          5.86          7.31         2.87 o
   5  -7   5        110.10        133.24        11.13 o
  -8  -6   5          8.87          9.47         4.90 o
  -7  -6   5         10.68         11.67         4.10 o
  -6  -6   5        120.26        102.05        10.77 o
  -5  -6   5        276.58        273.70        17.68 o
  -4  -6   5        663.77        588.20        28.68 o
  -3  -6   5        276.99        318.48        27.49 o
  -2  -6   5          1.27         -0.13         2.85 o
  -1  -6   5         21.32         19.53         6.44 o
   0  -6   5          7.29          2.24         8.20 o
   1  -6   5        119.49        103.63         8.33 o
   2  -6   5        337.48        346.60        19.35 o
   3  -6   5         13.23         11.63         4.12 o
   4  -6   5        224.51        216.44        14.46 o
   5  -6   5          1.93          4.44         3.95 o
   6  -6   5          7.11         11.30         4.31 o
  -9  -5   5         32.45         34.52         4.67 o
  -8  -5   5        581.25        645.07        26.63 o
  -7  -5   5          2.86          6.02         3.86 o
  -6  -5   5        935.44       1019.75        69.23 o
  -5  -5   5         89.40         73.67         6.85 o
  -4  -5   5         94.79        118.10        15.63 o
  -3  -5   5        597.64        641.68        37.78 o
  -2  -5   5        222.61        204.46        19.62 o
  -1  -5   5         28.93         30.46         7.36 o
   0  -5   5          0.03         -0.24         2.15 o
   1  -5   5          1.45          8.49         3.30 o
   2  -5   5        362.30        359.47        19.77 o
   3  -5   5        486.66        443.69        36.35 o
   4  -5   5        114.16        116.62        11.03 o
   5  -5   5          1.45         10.34         5.92 o
   6  -5   5        105.68        120.54        14.70 o
   7  -5   5        142.97        156.93        12.72 o
  -9  -4   5          3.70          0.37         2.96 o
  -8  -4   5          0.39          0.09         2.65 o
  -7  -4   5         66.23         61.64         8.63 o
  -6  -4   5         21.78         26.32         5.54 o
  -5  -4   5         71.31         80.69        11.55 o
  -4  -4   5          0.15          3.65         3.38 o
  -3  -4   5       2050.53       2264.26        82.57 o
  -2  -4   5        174.88        192.31        17.59 o
  -1  -4   5          5.38          2.68         1.63 o
   0  -4   5       1549.80       1686.52        47.40 o
   1  -4   5       2098.68       2374.97        48.07 o
   2  -4   5         54.59         75.65         8.07 o
   3  -4   5        281.55        311.54        18.14 o
   4  -4   5         15.10         17.68         3.94 o
   5  -4   5         16.07          8.43         5.66 o
   6  -4   5        173.18        184.72        19.97 o
   7  -4   5         46.06         60.07         9.87 o
  -9  -3   5          0.05          5.06         2.81 o
  -8  -3   5         32.59         23.08         5.58 o
  -7  -3   5        464.81        449.28        41.17 o
  -6  -3   5        323.12        312.60        21.43 o
  -5  -3   5         47.21         47.19         8.55 o
  -4  -3   5         23.83         22.20         3.23 o
  -3  -3   5        311.50        309.46        22.34 o
  -2  -3   5       2941.20       2900.85        82.49 o
  -1  -3   5       1433.13       1419.72       129.74 o
   0  -3   5        349.71        418.33        22.91 o
   1  -3   5         87.58         86.87         7.04 o
   2  -3   5        174.22        188.80        11.70 o
   3  -3   5         94.88         92.49        12.66 o
   4  -3   5        143.99        124.71        11.03 o
   5  -3   5          8.79          5.67         2.64 o
   6  -3   5        633.53        685.53        71.78 o
   7  -3   5         81.52         90.61        13.28 o
   8  -3   5          0.21          2.51         2.21 o
  -9  -2   5        293.52        321.61        16.28 o
  -8  -2   5         58.51         52.03        10.31 o
  -7  -2   5          4.00          1.23         3.95 o
  -6  -2   5          1.04         -2.95         3.06 o
  -5  -2   5        202.22        161.74        15.66 o
  -4  -2   5        931.55        959.29        28.42 o
  -3  -2   5        683.34        648.18        34.95 o
  -2  -2   5       1460.16       1514.88        46.22 o
  -1  -2   5       1687.53       1807.62       226.03 o
   0  -2   5        218.31        191.50        22.41 o
   1  -2   5        905.84        890.79        36.12 o
   2  -2   5       5303.05       4665.66       287.78 o
   3  -2   5        429.56        423.30        24.66 o
   4  -2   5         55.81         53.40         9.03 o
   5  -2   5        156.96        187.47        18.96 o
   6  -2   5         47.05         61.42        11.22 o
   7  -2   5        140.36        137.14        15.50 o
   8  -2   5        101.81         97.76        12.02 o
  -9  -1   5         55.85         55.01         6.44 o
  -8  -1   5         22.95         33.73         5.78 o
  -7  -1   5        246.04        268.47        37.09 o
  -6  -1   5          6.85          5.13         3.34 o
  -5  -1   5          1.17          0.64         1.85 o
  -4  -1   5       1570.41       1413.83        99.31 o
  -3  -1   5       2356.99       2336.45        62.96 o
  -2  -1   5       3910.53       3445.83       100.18 o
  -1  -1   5        429.02        377.59        16.96 o
   0  -1   5        450.41        486.49        10.65 o
   1  -1   5        511.42        428.54        31.90 o
   2  -1   5       4814.72       4680.92       133.29 o
   3  -1   5        341.22        293.48        19.44 o
   4  -1   5        208.76        213.81        17.15 o
   5  -1   5        111.57         92.40        12.38 o
   6  -1   5         95.65         88.22         9.49 o
   7  -1   5         24.96         18.05         6.68 o
   8  -1   5        139.07        135.00        16.03 o
   9  -1   5          2.63          3.27         1.99 o
  -9   0   5         34.74         35.15         6.35 o
  -8   0   5          6.65         15.53         6.16 o
  -7   0   5        390.14        364.55        23.25 o
  -6   0   5        109.01        110.20        14.00 o
  -5   0   5         61.48         45.73        11.30 o
  -4   0   5       2373.69       2434.77        95.96 o
  -3   0   5       1051.67       1211.72        50.80 o
  -2   0   5       1779.16       1709.65        37.98 o
  -1   0   5       1800.32       1618.74       247.35 o
   0   0   5       4737.74       4181.18       116.19 o
   1   0   5        753.89        659.89        11.69 o
   2   0   5        484.98        500.27        20.14 o
   3   0   5          6.03          8.14         4.90 o
   4   0   5        144.78        174.26        10.01 o
   5   0   5        238.47        196.18        17.34 o
   6   0   5        373.14        352.94        26.19 o
   7   0   5          7.36         15.34         6.45 o
   8   0   5        224.39        205.51        21.31 o
   9   0   5        111.15        101.39        12.27 o
  -8   1   5          7.26         10.99         3.55 o
  -7   1   5        284.28        321.23        27.40 o
  -6   1   5         80.09         81.77        13.10 o
  -5   1   5          8.18          7.76         2.67 o
  -4   1   5        906.36       1027.19        30.83 o
  -3   1   5          1.32          4.00         2.16 o
  -2   1   5        114.99        134.63         7.01 o
  -1   1   5        651.09        576.99        20.29 o
   0   1   5       6987.30       6758.40       293.53 o
   1   1   5      14608.89      13061.31       200.95 o
   2   1   5       7239.95       7422.57       118.95 o
   3   1   5       1327.06       1477.63        70.89 o
   4   1   5         14.36         25.59        13.88 o
   5   1   5         30.92         43.54         9.48 o
   6   1   5         42.14         51.01         9.37 o
   7   1   5        693.28        686.94        42.28 o
   8   1   5        117.21        113.98        15.95 o
   9   1   5        132.97        150.83        16.00 o
  -8   2   5         55.43         62.02         6.84 o
  -7   2   5         10.59          4.80         3.38 o
  -6   2   5        656.88        655.80        40.59 o
  -5   2   5        722.40        742.38        30.07 o
  -4   2   5          4.18         12.16         3.28 o
  -3   2   5         37.08         45.28         6.52 o
  -2   2   5       2026.35       2079.67        66.83 o
  -1   2   5        224.66        237.93        13.78 o
   0   2   5        865.16        907.35        22.80 o
   1   2   5        181.28        187.88         6.79 o
   2   2   5      13063.44      12047.31       195.47 o
   3   2   5        483.79        522.33        16.49 o
   4   2   5         13.46         12.74         2.99 o
   5   2   5        263.87        258.08        14.31 o
   6   2   5          6.32         10.07         4.31 o
   7   2   5         80.39         74.81        12.82 o
   8   2   5         81.47         94.50        14.55 o
   9   2   5         30.22         23.06         4.62 o
  -8   3   5          0.76          5.34         3.77 o
  -7   3   5        157.03        152.81        12.15 o
  -6   3   5          8.00          7.01         5.44 o
  -5   3   5        237.77        239.70        15.66 o
  -4   3   5        313.64        317.99        17.25 o
  -3   3   5        136.77        137.29        13.79 o
  -2   3   5       3906.53       3717.31       114.29 o
  -1   3   5        306.69        315.57        27.93 o
   0   3   5       1395.06       1290.65        84.99 o
   1   3   5         81.26         83.85         4.22 o
   2   3   5       9360.24       9057.33       178.60 o
   3   3   5         99.67         91.71         7.29 o
   4   3   5        731.85        796.66        21.04 o
   5   3   5        214.62        248.95        14.43 o
   6   3   5         14.83         11.76         4.79 o
   7   3   5        519.20        518.48        34.96 o
   8   3   5        221.98        224.03        15.48 o
   9   3   5         83.41         86.75         7.60 o
  -7   4   5         81.66         67.73        13.61 o
  -6   4   5         10.31          7.36         3.28 o
  -5   4   5        272.57        277.47        25.48 o
  -4   4   5        366.03        378.61        14.36 o
  -3   4   5        610.00        607.04        37.17 o
  -2   4   5        656.34        692.22        37.36 o
  -1   4   5        193.52        206.72        11.34 o
   0   4   5          9.22         11.65         2.26 o
   1   4   5          9.16          8.35         2.29 o
   2   4   5          1.22         15.64         5.13 o
   3   4   5       4829.14       4908.28       150.17 o
   4   4   5        117.08        144.52        14.70 o
   5   4   5        187.52        202.10        17.89 o
   6   4   5         11.87          6.29         3.99 o
   7   4   5         36.69         47.01         5.75 o
   8   4   5         22.24         16.70         3.50 o
   9   4   5         73.83         73.25         7.31 o
  -7   5   5        347.03        386.72        21.13 o
  -6   5   5         38.82         30.03         5.00 o
  -5   5   5         32.43         31.34         5.66 o
  -4   5   5        556.51        507.00        19.77 o
  -3   5   5        112.07        109.61         8.49 o
  -2   5   5        195.66        191.02        19.55 o
  -1   5   5         86.60        117.92        14.71 o
   0   5   5        727.15        863.29        29.33 o
   1   5   5        805.25        792.88        32.62 o
   2   5   5        168.91        182.37        17.30 o
   3   5   5        112.66        132.56        15.02 o
   4   5   5        142.94        186.35        18.19 o
   5   5   5         46.22         48.13         6.89 o
   6   5   5         74.89         79.30        13.82 o
   7   5   5          3.01          1.66         4.20 o
   8   5   5         45.55         40.66         6.37 o
   9   5   5        252.13        295.68        16.24 o
  -6   6   5         11.74          8.67         3.62 o
  -5   6   5         70.32         58.31         6.80 o
  -4   6   5         78.76         91.21         9.54 o
  -3   6   5       1562.53       1523.33        67.54 o
  -2   6   5        220.15        219.53        21.23 o
  -1   6   5        217.76        245.51        22.86 o
   0   6   5        336.38        335.99        18.09 o
   1   6   5         15.39         13.95         5.26 o
   2   6   5        167.46        164.09        17.66 o
   3   6   5          4.71         13.51         5.15 o
   4   6   5         33.00         18.16         6.40 o
   5   6   5         39.29         50.79         7.27 o
   6   6   5        192.62        174.20        23.57 o
   7   6   5         50.23         48.76        10.48 o
   8   6   5          4.22          7.22         3.86 o
   9   6   5        127.03        110.11        10.23 o
  -5   7   5         21.18         19.03         2.97 o
  -4   7   5         16.86          6.40         4.55 o
  -3   7   5         31.75         40.38         9.13 o
  -2   7   5        114.52        104.69        14.80 o
  -1   7   5         78.02         79.14        12.58 o
   0   7   5        715.42        667.61        38.52 o
   1   7   5         87.02         60.82        13.00 o
   2   7   5         11.53         17.06         4.14 o
   3   7   5         25.43         24.50         5.00 o
   4   7   5        177.27        180.38        13.85 o
   5   7   5        144.92        124.39        16.38 o
   6   7   5         26.62         31.96         6.00 o
   7   7   5        210.98        197.31        13.03 o
   8   7   5         41.38         37.11         7.21 o
  -4   8   5         15.59         11.81         3.50 o
  -3   8   5          9.07          8.59         3.89 o
  -2   8   5          4.62          9.41         3.41 o
  -1   8   5         56.14         71.79        11.76 o
   0   8   5         24.56         32.65         8.11 o
   1   8   5        110.22        112.29        10.17 o
   2   8   5         13.96          7.88         3.38 o
   3   8   5        147.60        163.90        10.24 o
   4   8   5         48.91         49.00         7.41 o
   5   8   5        113.80        115.09        10.76 o
   6   8   5         11.09          8.97         3.17 o
   7   8   5         71.06         74.47         7.13 o
   8   8   5         64.99         65.10         7.44 o
  -2   9   5         43.03         42.29         3.77 o
  -1   9   5          1.49          0.92         2.33 o
   0   9   5          4.46          3.93         2.50 o
   1   9   5          9.82         10.40         5.22 o
   2   9   5          0.34          0.26         3.01 o
   3   9   5        165.45        135.72         8.56 o
   4   9   5         20.80         17.70         6.06 o
   5   9   5          5.24          5.63         4.12 o
   6   9   5         10.98          9.24         4.26 o
   7   9   5          5.76          5.85         2.74 o
   0  10   5        137.55        157.94        12.26 o
   1  10   5          5.20          5.20         3.43 o
   2  10   5         18.22         28.92         5.96 o
   3  10   5         20.12         12.68         5.59 o
   4  10   5         27.42         12.95         3.90 o
   5  10   5         76.74         75.78         8.32 o
  -6  -9   6        169.72        194.89         9.57 o
  -5  -9   6         35.42         33.71         4.61 o
  -4  -9   6        182.88        181.57        10.95 o
  -3  -9   6          3.08          1.53         3.22 o
  -2  -9   6         57.88         50.47         9.01 o
  -1  -9   6          4.13          2.26         3.29 o
   0  -9   6          6.76         13.75         5.52 o
   1  -9   6          2.02         -1.25         2.52 o
  -7  -8   6         21.53         34.36         6.40 o
  -6  -8   6         80.24         86.90        11.40 o
  -5  -8   6        113.26        117.21        14.79 o
  -4  -8   6         94.92         72.14        12.33 o
  -3  -8   6         81.86        106.67        14.93 o
  -2  -8   6        300.29        296.52        24.89 o
  -1  -8   6        127.70        114.80        10.54 o
   0  -8   6        664.04        721.37        40.08 o
   1  -8   6         58.73         49.63         9.66 o
   2  -8   6          1.61          1.17         3.52 o
   3  -8   6        126.08        128.04        11.96 o
  -8  -7   6          0.08          1.94         1.66 o
  -7  -7   6          1.11          0.89         3.07 o
  -6  -7   6          2.40          0.95         3.99 o
  -5  -7   6          7.93          4.11         4.74 o
  -4  -7   6        119.61         99.69        14.90 o
  -3  -7   6        257.52        275.20        24.72 o
  -2  -7   6         40.61         35.03         8.73 o
  -1  -7   6          0.59         -0.68         2.21 o
   0  -7   6        343.12        336.50        19.17 o
   1  -7   6         33.11         22.03         7.01 o
   2  -7   6        255.21        218.02        21.20 o
   3  -7   6         17.46         24.66         5.02 o
   4  -7   6        188.02        206.80        11.71 o
   5  -7   6         31.04         33.41         5.37 o
  -8  -6   6        198.26        223.94        13.28 o
  -7  -6   6         24.13         24.09         5.29 o
  -6  -6   6         34.41         19.86         4.88 o
  -5  -6   6        143.82        163.73        13.73 o
  -4  -6   6       2998.24       2774.62        73.66 o
  -3  -6   6        267.43        268.59        17.23 o
  -2  -6   6        106.04         99.59        14.89 o
  -1  -6   6        711.81        668.98        40.51 o
   0  -6   6        279.43        308.95        20.54 o
   1  -6   6        485.55        465.77        22.54 o
   2  -6   6          0.16          3.88         3.96 o
   3  -6   6        370.95        341.03        40.53 o
   4  -6   6        238.42        234.85        14.95 o
   5  -6   6         99.07        106.86        13.48 o
   6  -6   6         28.68         19.37         4.65 o
  -9  -5   6        181.45        208.44        11.13 o
  -8  -5   6         11.44         19.84         4.99 o
  -7  -5   6         99.23         89.80        12.83 o
  -6  -5   6       1395.23       1387.60        46.33 o
  -5  -5   6        454.63        413.50        21.82 o
  -4  -5   6         10.11         21.45         7.23 o
  -3  -5   6        367.29        348.24        27.02 o
  -2  -5   6        670.61        698.21        39.92 o
  -1  -5   6          0.80          2.28         2.58 o
   0  -5   6         24.73         32.51         4.30 o
   1  -5   6         43.09         51.06         6.72 o
   2  -5   6        320.95        328.11        18.78 o
   3  -5   6         36.04         44.48         6.81 o
   4  -5   6          9.56          3.72         4.51 o
   5  -5   6        103.50        111.49        15.70 o
   6  -5   6         81.78         77.22        11.55 o
   7  -5   6          0.23          4.68         2.76 o
  -9  -4   6         29.82         27.35         4.59 o
  -8  -4   6         14.33         11.28         4.07 o
  -7  -4   6        208.84        199.03        15.22 o
  -6  -4   6        127.39        133.09        12.24 o
  -5  -4   6         69.12         52.10         9.20 o
  -4  -4   6         81.41         85.34        11.94 o
  -3  -4   6        361.49        394.21        27.02 o
  -2  -4   6        305.55        313.00        23.26 o
  -1  -4   6        980.15        994.24        30.35 o
   0  -4   6        180.69        196.84         9.51 o
   1  -4   6        305.64        396.03        14.67 o
   2  -4   6        782.72        860.25        30.62 o
   3  -4   6        441.80        493.27        23.61 o
   4  -4   6        313.11        332.41        27.77 o
   5  -4   6          2.23          9.46         6.19 o
   6  -4   6         34.46         36.92         9.81 o
   7  -4   6        132.08        145.48        14.74 o
  -9  -3   6        115.16        139.00        10.03 o
  -8  -3   6        119.66        126.98        11.61 o
  -7  -3   6         10.58         10.28         8.23 o
  -6  -3   6        242.48        228.02        12.55 o
  -5  -3   6        543.19        511.83        30.91 o
  -4  -3   6         31.99         32.59         3.89 o
  -3  -3   6       1539.63       1493.77       131.12 o
  -2  -3   6        129.16         87.80         6.60 o
  -1  -3   6        284.54        310.00        18.04 o
   0  -3   6         28.08         17.08         3.26 o
   1  -3   6        119.70        157.81         8.00 o
   2  -3   6        245.47        294.19        21.11 o
   3  -3   6        171.52        203.67        19.44 o
   4  -3   6        742.79        789.63        44.87 o
   5  -3   6         10.82         11.57         3.88 o
   6  -3   6          8.06          3.19         5.65 o
   7  -3   6        107.01        103.61         9.37 o
   8  -3   6         66.46         91.25         9.49 o
  -9  -2   6         82.40         73.89        10.29 o
  -8  -2   6        163.55        173.60        13.54 o
  -7  -2   6         18.70         13.18         6.43 o
  -6  -2   6          2.37         -3.33         3.33 o
  -5  -2   6          1.63         -0.10         2.88 o
  -4  -2   6       1514.06       1415.59        38.09 o
  -3  -2   6       1636.72       1575.73        55.62 o
  -2  -2   6       2271.11       2153.28        48.76 o
  -1  -2   6        182.63        207.02         9.36 o
   0  -2   6       1842.83       1900.57        42.76 o
   1  -2   6         73.80         57.54         4.27 o
   2  -2   6         12.20         18.59        15.76 o
   3  -2   6       3410.97       3857.75       239.79 o
   4  -2   6         42.41         38.06         7.80 o
   5  -2   6       1672.50       1758.78       149.40 o
   6  -2   6         76.65         86.66         9.76 o
   7  -2   6        179.33        178.80        13.50 o
   8  -2   6         83.45         85.34        11.15 o
  -9  -1   6          5.73          2.89         2.19 o
  -8  -1   6        115.39        113.25        12.56 o
  -7  -1   6         25.65         36.25         9.40 o
  -6  -1   6         55.10         56.20         9.67 o
  -5  -1   6       2226.82       2222.63        81.69 o
  -4  -1   6         54.48         87.56         6.99 o
  -3  -1   6        826.12        771.38        22.50 o
  -2  -1   6       4949.77       4294.69        86.59 o
  -1  -1   6         84.67        156.59        32.09 o
   0  -1   6       5596.39       5287.88       122.29 o
   1  -1   6      12312.67      11959.77       298.44 o
   2  -1   6        658.82        750.82        27.29 o
   3  -1   6        578.42        655.75        55.58 o
   4  -1   6        604.79        628.62        32.27 o
   5  -1   6          0.64          7.08         4.64 o
   6  -1   6        810.71        867.71        47.45 o
   7  -1   6         24.93         26.39         8.62 o
   8  -1   6         40.56         24.34         7.59 o
   9  -1   6         17.07         14.05         2.79 o
  -9   0   6        245.10        238.22        17.93 o
  -8   0   6         20.73         15.91         4.21 o
  -7   0   6         27.28         38.32         9.21 o
  -6   0   6         12.94         16.22         2.92 o
  -5   0   6         35.75         20.69         6.29 o
  -4   0   6       1019.69        948.23        28.46 o
  -3   0   6        908.59        974.36        26.70 o
  -2   0   6         32.87         31.18         3.16 o
  -1   0   6         61.62         43.09         2.93 o
   0   0   6       7268.35       6961.25       190.23 o
   1   0   6         26.50         25.08         1.53 o
   2   0   6      11347.45      11009.48       204.50 o
   3   0   6        386.96        476.07        21.04 o
   4   0   6       4841.67       5213.36       155.06 o
   5   0   6         46.19         44.34         8.11 o
   6   0   6          8.96          8.16         4.40 o
   7   0   6         85.15         69.23        13.06 o
   8   0   6         39.62         39.22         9.40 o
   9   0   6        152.84        164.24        15.45 o
  -9   1   6        408.70        418.94        21.92 o
  -8   1   6         58.39         63.34         5.79 o
  -7   1   6        270.87        285.59        17.72 o
  -6   1   6        169.74        164.88        13.40 o
  -5   1   6        285.84        275.21        15.06 o
  -4   1   6        285.75        310.55        14.74 o
  -3   1   6         61.19         85.26         6.51 o
  -2   1   6        109.28        124.56        11.31 o
  -1   1   6       2126.19       2210.80       123.16 o
   0   1   6        862.23        852.47        16.15 o
   1   1   6       1357.99       1433.54        32.12 o
   2   1   6       4582.08       4596.34        68.57 o
   3   1   6         25.07         27.61         2.76 o
   4   1   6        379.98        331.64        14.60 o
   5   1   6        728.61        651.87        24.16 o
   6   1   6          0.13          6.37         4.01 o
   7   1   6          1.90          2.82         3.37 o
   8   1   6         28.48         18.06         6.98 o
   9   1   6          0.36          3.16         3.16 o
  -8   2   6         46.67         54.12         9.40 o
  -7   2   6        376.28        386.08        20.70 o
  -6   2   6        125.07        120.82        12.00 o
  -5   2   6          2.90          0.29         2.03 o
  -4   2   6       1146.38       1130.16        34.78 o
  -3   2   6        341.63        396.32        24.18 o
  -2   2   6        135.88        120.57         8.76 o
  -1   2   6         29.74         42.60         3.78 o
   0   2   6       5727.53       5528.55       109.26 o
   2   2   6        204.73        220.42         5.98 o
   3   2   6        110.34        113.96         5.87 o
   4   2   6        277.31        271.87        13.25 o
   5   2   6         92.19        112.71        13.34 o
   6   2   6         86.90         79.41        11.70 o
   7   2   6        338.11        326.55        27.38 o
   8   2   6         36.38         28.12         8.07 o
   9   2   6          1.55          2.99         2.75 o
  -8   3   6        143.20        142.54         8.98 o
  -7   3   6        174.54        171.27        12.79 o
  -6   3   6         22.62         12.68         4.00 o
  -5   3   6         98.40         87.42         9.52 o
  -4   3   6         10.87          9.89         3.26 o
  -3   3   6        152.89        153.99        12.75 o
  -2   3   6       1685.77       1901.85       149.13 o
  -1   3   6       5177.26       5444.17       111.21 o
   0   3   6       2787.27       2989.51        65.26 o
   1   3   6       2889.19       2780.96        43.21 o
   2   3   6        164.31        142.95         7.16 o
   3   3   6        621.74        581.53        42.45 o
   4   3   6       2142.32       2348.75        63.98 o
   5   3   6        125.10        114.97        10.67 o
   6   3   6         72.47         88.98        12.45 o
   7   3   6         89.97         92.26        13.80 o
   8   3   6        468.00        450.35        22.30 o
   9   3   6         23.81         18.03         3.20 o
  -7   4   6         35.34         32.23         5.05 o
  -6   4   6          0.70         -0.12         4.63 o
  -5   4   6          3.60          4.52         2.91 o
  -4   4   6       1619.83       1685.13        40.78 o
  -3   4   6         36.07         29.95         5.53 o
  -2   4   6        106.99        113.61        13.72 o
  -1   4   6        352.17        300.37        14.14 o
   0   4   6       1223.68       1280.40        40.32 o
   1   4   6         13.92         20.31         3.03 o
   2   4   6       1487.98       1682.77        44.04 o
   3   4   6       1374.66       1432.38        40.64 o
   4   4   6       5642.56       5764.65       124.68 o
   5   4   6         10.62          5.81         3.63 o
   6   4   6        385.98        395.65        27.39 o
   7   4   6          2.32          1.48         2.19 o
   8   4   6         13.49         14.10         3.18 o
   9   4   6        320.96        274.46        14.34 o
  -7   5   6          0.16         -1.08         2.35 o
  -6   5   6         48.60         40.13         5.63 o
  -5   5   6         17.17         17.85         4.63 o
  -4   5   6         21.28         20.23         4.57 o
  -3   5   6         15.10          8.73         2.64 o
  -2   5   6        104.79        106.37        14.41 o
  -1   5   6        214.19        227.50        20.51 o
   0   5   6         40.28         41.24         6.34 o
   1   5   6       1866.85       1887.66       139.05 o
   2   5   6         58.06         52.16         9.50 o
   3   5   6         48.60         47.33         8.98 o
   4   5   6         59.51         74.69        11.52 o
   5   5   6         42.25         36.46         7.87 o
   6   5   6         29.49         33.56         5.98 o
   7   5   6         70.48         64.14         8.14 o
   8   5   6        249.72        240.18        14.75 o
   9   5   6          0.19          4.07         2.30 o
  -6   6   6         47.63         51.93         7.14 o
  -5   6   6         38.58         38.63         6.50 o
  -4   6   6         15.04         18.34         4.67 o
  -3   6   6        246.33        237.67        22.68 o
  -2   6   6        102.56         93.52        13.69 o
  -1   6   6         37.64         39.62         8.81 o
   0   6   6       2896.59       3207.24       114.16 o
   1   6   6        373.63        381.27        27.36 o
   2   6   6         46.37         45.47         9.67 o
   3   6   6         25.64         24.68         7.05 o
   4   6   6        170.18        141.49        16.98 o
   5   6   6        129.66        125.90        11.36 o
   6   6   6         47.50         45.52         7.01 o
   7   6   6          1.35          2.95         2.61 o
   8   6   6         19.20         16.57         5.30 o
   9   6   6          7.38          9.16         3.40 o
  -5   7   6        213.86        239.46        15.23 o
  -4   7   6         22.54         19.01         5.87 o
  -3   7   6         46.77         54.38        10.39 o
  -2   7   6        714.99        691.27        40.53 o
  -1   7   6        689.31        725.82        41.34 o
   0   7   6        562.91        547.75        33.89 o
   1   7   6         12.03          9.71         4.30 o
   2   7   6        147.61        142.39        11.81 o
   3   7   6        136.50        131.13         9.21 o
   4   7   6         91.28         94.85         9.85 o
   5   7   6         94.43         92.16         9.89 o
   6   7   6         15.18         14.69         4.09 o
   7   7   6         25.24         26.46         8.72 o
   8   7   6          1.15          0.24         2.80 o
  -4   8   6         66.15         63.28         7.51 o
  -3   8   6        142.29        151.76        10.41 o
  -2   8   6         39.81         35.27        13.13 o
  -1   8   6         29.30         30.00         5.66 o
   0   8   6        305.11        292.91        23.43 o
   1   8   6         12.56          9.71         4.48 o
   2   8   6         18.44         22.95         3.79 o
   3   8   6         22.21         17.36         5.09 o
   4   8   6        109.39        118.62        16.56 o
   5   8   6        644.48        614.66        26.40 o
   6   8   6         24.93         25.93         5.83 o
   7   8   6          0.01         -0.39         1.82 o
   8   8   6         13.70         11.72         3.54 o
  -2   9   6         13.87          9.56         2.65 o
  -1   9   6         44.40         44.08         5.29 o
   0   9   6         99.63         89.52        12.28 o
   1   9   6          0.28         -1.06         3.51 o
   2   9   6         17.48         11.26         5.00 o
   3   9   6         83.58         59.10         6.98 o
   4   9   6         31.78         26.68         7.36 o
   5   9   6         99.93        101.74        12.75 o
   6   9   6         59.05         48.83         7.88 o
   7   9   6         23.47         22.94         4.04 o
   0  10   6        109.53        127.09        10.61 o
   1  10   6         46.43         48.50         7.33 o
   2  10   6          7.37         15.18         4.55 o
   3  10   6          0.31         -3.39         6.60 o
   4  10   6          4.84         -0.78         3.54 o
   5  10   6         63.29         65.78         7.65 o
  -5  -9   7         67.30         76.55         7.70 o
  -4  -9   7        406.23        422.48        36.91 o
  -3  -9   7         49.68         57.11         9.32 o
  -2  -9   7          1.41         -2.17         3.93 o
  -1  -9   7          0.86         -0.26         3.20 o
   0  -9   7          0.78         -2.53         3.28 o
   1  -9   7         87.36         84.82         9.74 o
  -7  -8   7         66.39         81.31         8.97 o
  -6  -8   7          3.04          0.45         3.91 o
  -5  -8   7          3.36          1.88         3.98 o
  -4  -8   7         20.14          9.22         5.58 o
  -3  -8   7         25.76         22.80         7.96 o
  -2  -8   7        238.39        275.98        23.70 o
  -1  -8   7         10.61         13.39         4.14 o
   0  -8   7        354.39        308.54        24.04 o
   1  -8   7         37.43         42.94         9.24 o
   2  -8   7          8.83          2.63         3.06 o
   3  -8   7         91.14         86.64         9.32 o
  -8  -7   7          5.50          7.25         2.22 o
  -7  -7   7         45.93         64.85        10.29 o
  -6  -7   7         50.38         71.59        12.00 o
  -5  -7   7         58.03         57.42        11.41 o
  -4  -7   7          9.36         11.76         8.00 o
  -3  -7   7        354.55        314.79        26.49 o
  -2  -7   7        235.91        230.60        22.29 o
  -1  -7   7        562.41        531.78        24.68 o
   0  -7   7        153.88        146.08        16.21 o
   1  -7   7        763.47        748.17        44.07 o
   2  -7   7         24.71         29.68         7.97 o
   3  -7   7         42.73         42.10         5.83 o
   4  -7   7         56.27         69.88         6.43 o
  -8  -6   7        202.90        209.63        12.51 o
  -7  -6   7          0.21          0.44         3.13 o
  -6  -6   7          1.46          2.77         2.75 o
  -5  -6   7        876.93        957.15        36.66 o
  -4  -6   7       1887.42       1837.49        77.72 o
  -3  -6   7         89.65         84.51        13.30 o
  -2  -6   7       1170.81       1198.81        59.14 o
  -1  -6   7          3.20          8.30         5.12 o
   0  -6   7          0.27          3.73         1.93 o
   1  -6   7        262.30        242.82        27.45 o
   2  -6   7        481.77        429.97        18.16 o
   3  -6   7         86.46         68.89         9.61 o
   4  -6   7         18.27         10.12         7.39 o
   5  -6   7        121.69        123.83        14.18 o
   6  -6   7        219.27        243.88        15.80 o
  -9  -5   7        119.62        117.23         7.80 o
  -8  -5   7        384.99        366.26        18.64 o
  -7  -5   7         82.03         86.17         9.73 o
  -6  -5   7         44.18         35.75         9.26 o
  -5  -5   7       1212.90       1238.53        42.46 o
  -4  -5   7        998.57       1066.60        53.09 o
  -3  -5   7         87.21         81.52        13.13 o
  -2  -5   7        956.56        967.24        49.66 o
  -1  -5   7        167.76        172.72        18.46 o
   0  -5   7        374.74        458.83        31.43 o
   1  -5   7        192.68        175.77        12.72 o
   2  -5   7          8.54          9.03         3.51 o
   3  -5   7        573.70        602.23        26.31 o
   4  -5   7         43.15         32.72         8.91 o
   5  -5   7         12.08         11.19         5.52 o
   6  -5   7         28.71         20.92         6.52 o
  -9  -4   7         11.70         11.38         3.18 o
  -8  -4   7        200.40        209.29        14.41 o
  -7  -4   7         82.69         67.96         8.84 o
  -6  -4   7         32.26         30.74         6.12 o
  -5  -4   7        393.94        335.00        24.81 o
  -4  -4   7         33.43         32.01         7.90 o
  -3  -4   7        644.21        752.29        40.48 o
  -2  -4   7        969.80       1095.16        50.17 o
  -1  -4   7         26.98         34.54         5.01 o
   0  -4   7        120.49        129.77         7.78 o
   1  -4   7       1714.36       1933.41        77.52 o
   2  -4   7        487.61        567.85        19.70 o
   3  -4   7        741.28        901.19        27.70 o
   4  -4   7        203.21        215.25        22.39 o
   5  -4   7         39.72         33.28         9.64 o
   6  -4   7        652.20        775.14        43.74 o
   7  -4   7         37.80         45.83         8.11 o
  -9  -3   7         64.97         63.18         7.15 o
  -8  -3   7         14.73         12.51         4.20 o
  -7  -3   7        108.11        121.11        12.06 o
  -6  -3   7       1417.37       1451.40        46.92 o
  -5  -3   7         60.90         56.54         6.75 o
  -4  -3   7        253.22        249.31        11.10 o
  -3  -3   7          2.23          7.09         2.96 o
  -2  -3   7         26.26         34.21         4.54 o
  -1  -3   7        186.45        225.78        15.75 o
   0  -3   7        957.04        940.26        44.33 o
   1  -3   7          4.85          2.58         2.15 o
   2  -3   7         69.25         76.64         6.22 o
   3  -3   7        357.49        369.75        27.70 o
   4  -3   7         26.21         33.52         8.84 o
   5  -3   7        227.30        193.27        15.05 o
   6  -3   7          5.18         10.24         3.60 o
   7  -3   7        131.71        133.21        12.49 o
   8  -3   7         63.54         52.17         6.87 o
  -9  -2   7        139.02        163.85        10.47 o
  -8  -2   7        272.15        290.63        17.56 o
  -7  -2   7         78.09         71.07        12.54 o
  -6  -2   7         94.44         95.49        14.83 o
  -5  -2   7        110.06         86.45         7.94 o
  -4  -2   7          2.21          2.41         1.77 o
  -3  -2   7        399.34        357.92        14.42 o
  -2  -2   7       2665.24       3062.39        66.83 o
  -1  -2   7       1379.40       1421.49        35.30 o
   0  -2   7       4569.81       4172.17       183.18 o
   1  -2   7          8.01          8.97         2.03 o
   2  -2   7         33.80         35.91         7.20 o
   3  -2   7          2.09          5.60         2.55 o
   4  -2   7         13.62          9.71         3.65 o
   5  -2   7        128.76        149.37        12.54 o
   6  -2   7          5.75         10.30         4.05 o
   7  -2   7          0.53          2.78         3.35 o
   8  -2   7          1.95          2.83         3.17 o
  -9  -1   7         18.93         19.68         3.46 o
  -8  -1   7        180.84        170.62        17.71 o
  -7  -1   7         45.81         53.46         7.63 o
  -6  -1   7       1666.87       1588.88        96.15 o
  -5  -1   7          3.23          3.60         5.59 o
  -4  -1   7       1734.34       1711.93        84.05 o
  -3  -1   7          8.96          6.25         1.98 o
  -2  -1   7        288.15        288.45        10.80 o
  -1  -1   7        665.78        567.90        17.09 o
   0  -1   7       1856.29       1634.24        36.50 o
   1  -1   7        682.72        663.94        21.11 o
   2  -1   7        984.96        897.54        29.84 o
   3  -1   7       2254.29       2303.20        55.59 o
   4  -1   7        319.05        342.77        22.52 o
   5  -1   7        204.31        247.58        20.76 o
   6  -1   7        175.07        158.89        18.69 o
   7  -1   7          4.03          1.51         3.85 o
   8  -1   7         30.01         36.56         8.27 o
   9  -1   7          0.79          1.22         2.13 o
  -9   0   7         15.25         13.13         4.29 o
  -8   0   7          0.25         -0.53         3.71 o
  -7   0   7        667.39        693.52        28.63 o
  -6   0   7         44.46         46.35         5.54 o
  -5   0   7         13.93         24.41         4.28 o
  -4   0   7        366.66        330.75        14.88 o
  -3   0   7        507.81        506.53        44.12 o
  -2   0   7       1935.94       1708.43        68.02 o
  -1   0   7       8710.47       8939.46       139.23 o
   0   0   7        168.98        146.57         8.47 o
   1   0   7         86.31         65.56         2.50 o
   2   0   7       5210.81       5325.45        92.59 o
   3   0   7        943.45        981.92        48.12 o
   4   0   7          9.16         16.59         8.31 o
   5   0   7        389.51        467.06        28.32 o
   6   0   7         96.64         82.21         8.99 o
   7   0   7         70.79         35.38         8.63 o
   8   0   7        150.31        142.70        17.44 o
   9   0   7         96.20        105.87        12.20 o
  -8   1   7          3.73          2.06         2.03 o
  -7   1   7        107.49         98.62        10.15 o
  -6   1   7         45.47         36.89         6.51 o
  -5   1   7         55.74         45.94         6.17 o
  -4   1   7        197.90        199.80        11.67 o
  -3   1   7       2410.54       2515.35        57.75 o
  -2   1   7       5068.78       4768.59        96.71 o
  -1   1   7         29.05         21.68         4.70 o
   0   1   7        149.67        164.37         5.70 o
   1   1   7       1823.13       1765.97        39.34 o
   2   1   7       3414.77       3389.30        67.31 o
   3   1   7       2374.55       2787.23        57.48 o
   4   1   7        578.35        594.80        42.61 o
   5   1   7          7.73          6.04         2.65 o
   6   1   7        426.04        437.60        28.71 o
   7   1   7        510.81        476.77        34.24 o
   8   1   7          6.54         10.87         6.06 o
   9   1   7         36.45         42.08         8.71 o
  -8   2   7         22.60         31.84         3.97 o
  -7   2   7        336.19        401.69        21.00 o
  -6   2   7         42.20         41.03         6.81 o
  -5   2   7          0.09          4.05         2.11 o
  -4   2   7         16.13         20.23         3.97 o
  -3   2   7        829.93        779.28        25.39 o
  -2   2   7       1363.93       1449.72       127.72 o
  -1   2   7         28.96         39.74         4.44 o
   0   2   7        533.63        574.20        16.41 o
   1   2   7         49.20         48.85         2.64 o
   2   2   7         18.71         20.94         2.60 o
   3   2   7         75.24         86.76         5.03 o
   4   2   7       2379.68       2509.33        75.00 o
   5   2   7         13.50         17.25         9.90 o
   6   2   7        353.54        321.05        17.55 o
   7   2   7         20.17         28.61         8.20 o
   8   2   7        298.52        291.03        25.49 o
   9   2   7         76.79         92.59         9.80 o
  -8   3   7        295.09        304.38        10.64 o
  -7   3   7         87.75         81.84        10.84 o
  -6   3   7          7.15          8.35         4.03 o
  -5   3   7          0.12         -0.96         2.37 o
  -4   3   7        235.21        252.14        14.99 o
  -3   3   7        915.47        975.27        37.29 o
  -2   3   7        100.76         99.44        11.61 o
  -1   3   7        479.27        564.05        27.55 o
   0   3   7         31.10         36.15         4.24 o
   1   3   7         10.11         13.06         2.34 o
   2   3   7         65.93         87.50         5.66 o
   3   3   7          5.55          6.48         2.72 o
   4   3   7       1352.95       1533.53        33.86 o
   5   3   7        516.43        569.32        23.26 o
   6   3   7        371.27        384.85        26.54 o
   7   3   7        254.71        246.98        23.20 o
   8   3   7         16.50         23.94         4.98 o
   9   3   7        101.13        113.06         7.53 o
  -7   4   7         36.22         31.42         4.89 o
  -6   4   7         29.23         28.75         5.53 o
  -5   4   7        319.20        337.01        23.28 o
  -4   4   7         88.58         97.42         8.10 o
  -3   4   7        177.48        150.12        23.65 o
  -2   4   7         51.72         58.54         9.68 o
  -1   4   7        202.94        194.07        16.85 o
   0   4   7        243.49        235.65         9.98 o
   1   4   7       2222.51       2221.73        48.54 o
   2   4   7        375.90        395.74        13.89 o
   3   4   7        538.58        582.88        22.64 o
   4   4   7        399.34        403.23        14.84 o
   5   4   7        200.34        246.87        19.76 o
   6   4   7         17.67         22.23         6.66 o
   7   4   7        102.54         82.57        13.81 o
   8   4   7         46.52         53.34         5.67 o
   9   4   7          8.77         16.62         3.47 o
  -7   5   7         70.53         83.54         8.42 o
  -6   5   7        135.40        139.62        10.17 o
  -5   5   7        253.43        255.67        12.78 o
  -4   5   7        466.73        405.31        21.41 o
  -3   5   7          1.69         -0.41         2.01 o
  -2   5   7       2998.66       3053.02       108.78 o
  -1   5   7        100.09        104.27        13.55 o
   0   5   7        204.11        232.76        22.95 o
   1   5   7         10.48         31.46         7.52 o
   2   5   7        119.68         94.44        12.71 o
   3   5   7        198.64        181.97        18.06 o
   4   5   7         23.77         28.57         7.34 o
   5   5   7         24.33         23.91         6.75 o
   6   5   7        536.56        472.60        23.24 o
   7   5   7         17.14         16.74         4.23 o
   8   5   7         28.24         38.58         8.67 o
   9   5   7         46.68         42.12         7.56 o
  -6   6   7         12.50          9.87         3.00 o
  -5   6   7         20.04         17.71         5.32 o
  -4   6   7         11.46         10.57         3.57 o
  -3   6   7        203.81        212.12        21.25 o
  -2   6   7       1267.37       1159.38        55.55 o
  -1   6   7        811.46        798.07        44.57 o
   0   6   7        163.41        155.64        17.90 o
   1   6   7        693.27        629.46        36.63 o
   2   6   7        372.58        390.34        28.68 o
   3   6   7        687.54        708.73        40.89 o
   4   6   7          7.68          6.36         3.99 o
   5   6   7        175.07        179.31        11.13 o
   6   6   7        591.31        525.82        20.06 o
   7   6   7         38.80         38.45         6.25 o
   8   6   7         15.02         11.95         5.55 o
   9   6   7        140.91        159.34        12.85 o
  -5   7   7          0.06          1.21         1.94 o
  -4   7   7         32.88         30.32         7.09 o
  -3   7   7          0.86          5.75         4.65 o
  -2   7   7        457.48        429.74        21.44 o
  -1   7   7         11.26         17.64         6.30 o
   0   7   7        256.53        266.11        22.02 o
   1   7   7        433.43        421.17        20.48 o
   2   7   7        160.51        151.47         9.97 o
   3   7   7          4.32          4.71         2.47 o
   4   7   7         18.06         19.24         4.02 o
   5   7   7         40.06         33.48         4.97 o
   6   7   7         18.88         21.86         4.90 o
   7   7   7        583.05        603.44        35.53 o
   8   7   7         63.67         70.58         9.76 o
  -4   8   7         17.07         14.18         3.50 o
  -3   8   7         66.49         72.23        10.17 o
  -2   8   7          0.59         -0.80         2.35 o
  -1   8   7        184.17        185.97        13.10 o
   0   8   7         52.79         54.44        10.68 o
   1   8   7          1.54          2.35         3.39 o
   2   8   7        259.03        241.49        22.57 o
   3   8   7         78.36         69.87         8.27 o
   4   8   7        133.62         99.60        10.09 o
   5   8   7         18.91         14.47         4.58 o
   6   8   7         98.86        112.45        11.49 o
   7   8   7         74.01         80.04         9.77 o
   8   8   7         24.11         31.20         5.32 o
  -2   9   7        114.24        125.25        11.26 o
  -1   9   7         36.52         37.81         4.56 o
   0   9   7        231.54        255.29        20.85 o
   1   9   7         82.80         80.20         7.71 o
   2   9   7        118.60        117.80         9.70 o
   3   9   7          3.38         -1.12         3.16 o
   4   9   7          3.05         -0.70         4.33 o
   5   9   7          2.76          3.25         4.61 o
   6   9   7          5.17         14.26         4.46 o
   0  10   7          3.92         -2.45         2.45 o
   1  10   7        200.47        198.34        14.77 o
   2  10   7          8.54         10.55         2.51 o
   3  10   7         17.81         11.25         3.87 o
   4  10   7          0.58         -4.38         4.38 o
   5  10   7          5.87          4.34         2.57 o
  -5  -9   8          3.73          6.39         2.11 o
  -4  -9   8         35.00         58.68         8.83 o
  -3  -9   8          6.44         10.54         4.79 o
  -2  -9   8         22.98         24.58         6.06 o
  -1  -9   8         70.23         72.83        10.27 o
   0  -9   8        222.63        209.51        16.38 o
   1  -9   8         35.07         38.99         6.14 o
  -7  -8   8         11.00          9.97         3.45 o
  -6  -8   8         16.36         15.34         5.29 o
  -5  -8   8        130.01        142.68        15.54 o
  -4  -8   8         27.83         30.90         7.92 o
  -3  -8   8         14.85         22.53         7.43 o
  -2  -8   8         87.42        103.26        14.10 o
  -1  -8   8          0.32          2.66         2.70 o
   1  -8   8          0.46          5.92         4.84 o
   2  -8   8          1.30          6.38         3.75 o
   3  -8   8         44.27         47.15         6.27 o
  -7  -7   8          0.86         -2.48         3.53 o
  -6  -7   8         27.44         26.85         7.88 o
  -5  -7   8         76.36         70.23        12.21 o
  -4  -7   8         51.76         22.34         5.50 o
  -3  -7   8         32.84         32.12         8.87 o
  -2  -7   8        288.38        314.53        31.11 o
  -1  -7   8         38.28         28.58         5.82 o
   0  -7   8          5.65          5.73         3.50 o
   1  -7   8         37.97         23.73         7.54 o
   2  -7   8        626.37        694.21        39.13 o
   3  -7   8        197.42        208.94        12.90 o
   4  -7   8          1.48          6.50         4.27 o
  -8  -6   8        129.02        144.72        13.99 o
  -7  -6   8         66.08         68.81         8.16 o
  -6  -6   8         46.89         40.06         8.72 o
  -5  -6   8         48.42         48.14        11.00 o
  -4  -6   8         22.19         28.75         8.60 o
  -3  -6   8       1173.74       1075.36        54.42 o
  -2  -6   8        192.65        194.93        13.82 o
  -1  -6   8         14.60          5.56         3.78 o
   0  -6   8        277.99        310.41        31.54 o
   1  -6   8          2.55          5.00         6.10 o
   2  -6   8          3.58          0.38         3.09 o
   3  -6   8         25.64         27.88         7.18 o
   4  -6   8          6.72          3.93         3.54 o
   5  -6   8          2.77         -0.63         4.02 o
  -9  -5   8          0.37          1.17         2.46 o
  -8  -5   8        300.98        349.96        17.64 o
  -7  -5   8        144.61        162.02        15.97 o
  -6  -5   8         76.92         71.26         9.28 o
  -5  -5   8        126.15        124.58        11.75 o
  -4  -5   8        584.48        524.50        30.95 o
  -3  -5   8        465.87        457.86        32.55 o
  -2  -5   8        229.97        208.46        21.27 o
  -1  -5   8        436.12        392.57        29.32 o
   0  -5   8        224.38        241.82        15.08 o
   1  -5   8         26.92         36.37         8.43 o
   2  -5   8        227.96        201.63        14.69 o
   3  -5   8        258.67        237.23        23.41 o
   4  -5   8        113.64         87.32        14.25 o
   5  -5   8         14.13         19.94         7.47 o
   6  -5   8          1.68         -2.00         3.27 o
  -9  -4   8         41.76         49.03         5.16 o
  -8  -4   8         92.06        114.21        10.27 o
  -7  -4   8         99.13         95.42        10.52 o
  -6  -4   8         32.91         33.36         7.47 o
  -5  -4   8         91.88         73.35         8.34 o
  -4  -4   8        928.92        949.38        47.36 o
  -3  -4   8         40.82         74.03        12.19 o
  -2  -4   8         24.12         17.63         6.23 o
  -1  -4   8        216.79        248.80        20.27 o
   0  -4   8        888.58        818.47        58.40 o
   1  -4   8        301.67        256.93        14.69 o
   2  -4   8        476.37        439.97        23.32 o
   3  -4   8        789.53        860.14        63.03 o
   4  -4   8          1.85         -0.02         3.85 o
   5  -4   8          5.22          2.11         4.65 o
   6  -4   8         15.85         10.79         5.98 o
   7  -4   8          0.76          2.74         2.86 o
  -9  -3   8         14.74         15.31         3.32 o
  -8  -3   8        177.79        183.41        13.62 o
  -7  -3   8        469.74        487.67        24.44 o
  -6  -3   8          0.44          1.26         3.56 o
  -5  -3   8         78.69         84.07         8.33 o
  -4  -3   8          2.12          4.26         2.48 o
  -3  -3   8        359.19        419.78        33.16 o
  -2  -3   8         45.20         35.13         4.65 o
  -1  -3   8        583.45        462.18        25.18 o
   0  -3   8        544.97        526.50        36.30 o
   1  -3   8       1563.32       1441.31        39.17 o
   2  -3   8         36.50         30.42         4.02 o
   3  -3   8          3.77          1.90         1.88 o
   4  -3   8        772.87        713.51        64.19 o
   5  -3   8         36.58         29.48         8.90 o
   6  -3   8         81.88         81.71        19.49 o
   7  -3   8         77.96         85.93         9.64 o
  -9  -2   8        124.75        133.65        12.86 o
  -8  -2   8        117.67        135.51        11.44 o
  -7  -2   8        173.96        176.41        14.05 o
  -6  -2   8         15.09          8.85         5.42 o
  -5  -2   8         99.84        118.11         9.57 o
  -4  -2   8          5.95          0.56         1.91 o
  -3  -2   8       1441.60       1468.05        46.84 o
  -2  -2   8       2691.16       2612.15       254.05 o
  -1  -2   8       1637.50       1631.01        94.90 o
   0  -2   8        159.03        117.83        11.22 o
   1  -2   8       1188.62       1313.19        42.69 o
   2  -2   8        394.15        399.57        42.63 o
   3  -2   8         48.09         39.34         5.68 o
   4  -2   8        111.76        115.83        10.21 o
   5  -2   8       1396.96       1430.15        45.82 o
   6  -2   8         11.70          7.85         3.88 o
   7  -2   8        106.84        122.01        10.93 o
   8  -2   8         65.27         83.81        10.97 o
  -9  -1   8          1.85         -0.42         2.61 o
  -8  -1   8         70.63         62.82         7.69 o
  -7  -1   8         15.71         15.35         3.33 o
  -6  -1   8        137.54        121.17        10.92 o
  -5  -1   8         90.82         95.50         8.46 o
  -4  -1   8         22.14         44.22        12.56 o
  -3  -1   8        580.92        631.98        20.31 o
  -2  -1   8       2193.03       2384.17        50.44 o
  -1  -1   8          9.90         11.87         2.57 o
   0  -1   8       1778.47       1926.69        49.87 o
   1  -1   8        921.55        860.44        42.01 o
   2  -1   8       2276.80       1958.37        76.73 o
   3  -1   8         18.35         16.71         3.29 o
   4  -1   8       1408.75       1600.52       156.93 o
   5  -1   8          3.98          2.35         2.09 o
   6  -1   8        279.80        283.10        25.30 o
   7  -1   8          2.08         -1.30         3.91 o
   8  -1   8          0.28          2.05         3.43 o
   9  -1   8          0.49          0.53         2.25 o
  -9   0   8         54.73         50.46         7.09 o
  -7   0   8         57.95         51.10         7.19 o
  -6   0   8          0.21          4.23         2.94 o
  -5   0   8        257.93        264.67        14.54 o
  -4   0   8         26.65         36.96         4.83 o
  -3   0   8        892.74        843.83        28.25 o
  -2   0   8        193.74        208.94         8.93 o
  -1   0   8       1762.29       1920.70        43.77 o
   0   0   8       2615.08       2484.60       129.03 o
   1   0   8         41.94         61.17         3.06 o
   2   0   8        494.56        529.53        12.95 o
   3   0   8        936.43       1008.45        32.71 o
   4   0   8       6710.30       6671.51       116.75 o
   5   0   8        452.84        531.58        22.94 o
   6   0   8        116.19        123.06        18.01 o
   7   0   8        100.64         89.03        14.39 o
   8   0   8        111.87        101.40        14.52 o
   9   0   8         93.76        101.66        11.63 o
  -8   1   8         45.06         36.84         4.26 o
  -7   1   8        492.56        501.11        28.85 o
  -6   1   8        411.04        415.87        32.55 o
  -5   1   8        247.02        219.67        19.32 o
  -4   1   8        969.47        925.07        63.45 o
  -3   1   8       4044.52       3772.13       530.79 o
  -2   1   8         38.58         35.64         3.70 o
  -1   1   8       2791.13       2987.58        90.39 o
   0   1   8       1152.01       1063.98        38.78 o
   1   1   8        787.80        748.01        20.68 o
   2   1   8        869.80       1040.61        32.59 o
   3   1   8        197.36        214.63         7.19 o
   4   1   8        256.08        251.61        12.58 o
   5   1   8         28.10         33.47         5.06 o
   6   1   8         12.21         23.07         7.19 o
   7   1   8        142.75        129.77        17.18 o
   8   1   8         65.01         62.70        11.60 o
   9   1   8          4.47         12.44         5.30 o
  -8   2   8          0.25         -0.64         2.25 o
  -7   2   8          0.74          5.49         3.03 o
  -6   2   8         66.63         57.91         8.10 o
  -5   2   8          2.79         -0.51         1.85 o
  -4   2   8       1625.71       1570.88        64.34 o
  -3   2   8        468.26        464.60        50.61 o
  -2   2   8        519.37        555.52        26.44 o
  -1   2   8       6413.88       7186.06       306.04 o
   0   2   8        191.49        194.25         8.29 o
   1   2   8       3933.51       3889.29        56.91 o
   2   2   8       1585.50       1516.10        38.55 o
   3   2   8       1027.01        964.87        27.03 o
   4   2   8          7.37          5.98         2.34 o
   5   2   8         98.40        133.25        18.81 o
   6   2   8          3.19          7.26         4.72 o
   7   2   8        154.70        148.73        18.11 o
   8   2   8          1.14          0.24         3.92 o
   9   2   8         52.36         42.97         7.30 o
  -8   3   8         20.22         27.36         3.56 o
  -7   3   8          3.15          2.30         2.83 o
  -6   3   8         74.57         80.55        13.31 o
  -5   3   8         97.10         86.74         6.57 o
  -4   3   8          5.08          9.07         5.67 o
  -3   3   8        854.35        919.41        42.63 o
  -2   3   8       1016.02       1225.70        95.00 o
  -1   3   8        567.00        652.32        30.04 o
   0   3   8        846.90        818.70        36.68 o
   1   3   8          0.53          7.22         2.08 o
   2   3   8          0.70          2.17         1.79 o
   3   3   8         16.67         13.19         2.40 o
   4   3   8       2594.87       2689.14        92.77 o
   5   3   8         47.95         22.72         7.33 o
   6   3   8         25.66         17.01         7.12 o
   7   3   8          0.67         11.15         5.23 o
   8   3   8        533.14        607.44        25.80 o
   9   3   8         22.04         21.63         3.41 o
  -7   4   8         39.86         48.85         5.73 o
  -6   4   8        157.98        153.92        12.07 o
  -5   4   8         27.16         41.19         5.35 o
  -4   4   8          7.30          4.38         1.95 o
  -3   4   8        325.24        303.27        17.39 o
  -2   4   8        242.44        245.72        22.26 o
  -1   4   8          3.38          2.59         2.89 o
   0   4   8        610.86        689.63        31.19 o
   1   4   8          6.40         14.86         3.41 o
   2   4   8         65.40         75.36         5.73 o
   3   4   8        801.92        770.48        27.17 o
   4   4   8       1838.60       1927.58        59.09 o
   5   4   8       1404.79       1358.82        62.56 o
   6   4   8         56.16         44.71         9.56 o
   7   4   8         18.70          7.83         3.42 o
   8   4   8          0.17          3.06         2.41 o
   9   4   8        122.19        137.32        14.13 o
  -6   5   8        303.85        373.73        27.82 o
  -5   5   8        327.22        354.77        18.80 o
  -4   5   8          3.95          5.82         3.20 o
  -3   5   8        129.86        119.11         8.90 o
  -2   5   8        392.97        431.32        43.01 o
  -1   5   8          7.84         12.37         4.25 o
   0   5   8         11.43         10.73         2.84 o
   1   5   8         11.86         12.61         3.35 o
   2   5   8        923.54        823.08        41.82 o
   3   5   8        348.34        370.32        26.51 o
   4   5   8         24.75         27.76         7.32 o
   5   5   8          3.42         -0.26         2.92 o
   6   5   8       1573.77       1582.82        49.19 o
   7   5   8          7.83          5.14         6.68 o
   8   5   8        101.72         63.76        10.93 o
   9   5   8          0.73          0.32         2.87 o
  -6   6   8         18.23         20.25         4.11 o
  -5   6   8          1.08          4.23         2.34 o
  -4   6   8        221.08        210.74        14.09 o
  -3   6   8         28.09         18.53         6.83 o
  -2   6   8        131.78        119.47        12.45 o
  -1   6   8        319.76        308.50        17.62 o
   0   6   8         21.66         26.20         7.14 o
   1   6   8        106.87         92.02        12.88 o
   2   6   8        449.97        407.52        29.23 o
   3   6   8        256.49        233.50        21.87 o
   4   6   8          0.57          2.71         1.98 o
   5   6   8         54.52         53.33         6.11 o
   6   6   8        177.28        172.18        13.76 o
   7   6   8          1.07         -0.44         2.37 o
   8   6   8          9.75         13.41         5.45 o
   9   6   8          0.10          0.67         1.90 o
  -4   7   8         73.96         60.80         9.50 o
  -3   7   8        155.41        155.30        16.79 o
  -2   7   8          1.72          3.59         2.66 o
  -1   7   8        124.06        116.63        10.71 o
   0   7   8       2478.01       2467.75        65.49 o
   1   7   8        420.35        384.05        20.30 o
   2   7   8         75.14         58.97         6.29 o
   3   7   8          2.10         -1.22         2.23 o
   4   7   8        225.28        203.22        11.99 o
   5   7   8          3.83          0.27         2.17 o
   6   7   8          2.13          1.50         2.34 o
   7   7   8          5.86          6.42         5.64 o
   8   7   8          4.25          5.74         3.51 o
  -3   8   8         19.05         12.18         4.91 o
  -2   8   8         64.03         62.61         6.86 o
  -1   8   8        352.64        360.54        18.35 o
   0   8   8        622.72        649.74        39.26 o
   1   8   8          2.28         -0.30         2.89 o
   2   8   8          2.74          3.48         2.75 o
   3   8   8          3.09         -1.83         2.59 o
   4   8   8         73.36         87.67         9.52 o
   5   8   8        250.28        250.76        15.74 o
   6   8   8          3.12          5.71         2.87 o
   7   8   8          1.21         -0.77         1.88 o
   8   8   8         48.09         43.66         6.10 o
  -2   9   8          8.22          5.82         2.74 o
  -1   9   8          0.34          0.17         1.38 o
   0   9   8          0.70          0.98         3.20 o
   1   9   8         60.76         68.84         7.17 o
   2   9   8         25.45         17.44         3.83 o
   3   9   8         61.50         71.17        12.40 o
   4   9   8          2.73          1.99         3.81 o
   5   9   8         25.14         22.51         6.16 o
   6   9   8         77.83         82.97         9.63 o
   1  10   8         57.60         65.46         8.08 o
   2  10   8        207.80        239.61        13.00 o
   3  10   8          4.16          0.68         1.58 o
   4  10   8         96.45        105.41        10.20 o
   5  10   8         45.59         39.63         5.68 o
  -5  -9   9         32.62         40.30         5.97 o
  -4  -9   9        120.13        123.64        11.78 o
  -3  -9   9          0.26         -0.21         2.67 o
  -2  -9   9         15.09         15.83         4.93 o
  -1  -9   9          2.91          6.57         3.69 o
   0  -9   9         66.42         68.13         8.79 o
   1  -9   9        129.07        144.00        11.09 o
  -6  -8   9         97.22         75.64         9.70 o
  -5  -8   9          0.12          3.78         3.87 o
  -4  -8   9        117.65        125.13        14.87 o
  -3  -8   9        219.74        199.88        19.22 o
  -2  -8   9        158.62        174.94        12.44 o
  -1  -8   9        206.86        210.23        13.74 o
   1  -8   9         22.81         20.54         6.33 o
   2  -8   9         89.95         90.33        10.59 o
  -7  -7   9          5.17          3.15         3.12 o
  -6  -7   9          0.30         -3.35         4.85 o
  -5  -7   9          3.84          1.50         4.27 o
  -4  -7   9         30.68         29.07         7.99 o
  -3  -7   9        206.47        195.16        20.34 o
  -2  -7   9        211.57        227.07        15.47 o
  -1  -7   9          0.19         -0.56         2.13 o
   0  -7   9        213.00        188.86        27.45 o
   1  -7   9        153.24        173.56        19.68 o
   2  -7   9         77.97         81.50        13.40 o
   3  -7   9          5.80          5.59         2.70 o
   4  -7   9          5.33          8.67         4.08 o
  -8  -6   9         14.71         10.73         4.10 o
  -7  -6   9        126.51        150.62        16.68 o
  -6  -6   9          2.19          4.18         3.64 o
  -5  -6   9        235.48        233.95        23.45 o
  -4  -6   9        214.29        219.26        22.48 o
  -3  -6   9        189.56        205.06        18.80 o
  -2  -6   9        253.93        240.47        15.70 o
  -1  -6   9        320.58        294.88        17.48 o
   0  -6   9        512.45        481.22        22.98 o
   1  -6   9        569.19        472.73        34.28 o
   2  -6   9        413.24        355.43        16.43 o
   3  -6   9         50.56         49.78         9.31 o
   4  -6   9          0.93         -2.76         4.99 o
   5  -6   9        106.07        122.73        13.29 o
  -8  -5   9        161.92        171.78        11.58 o
  -7  -5   9         50.13         56.78         7.76 o
  -6  -5   9         24.83         27.07         5.97 o
  -5  -5   9        127.81        133.20        12.20 o
  -4  -5   9        423.49        453.74        23.00 o
  -3  -5   9        488.83        469.08        33.26 o
  -2  -5   9          6.56          5.42         4.43 o
  -1  -5   9        201.79        193.75        20.66 o
   0  -5   9        193.11        203.13        16.04 o
   1  -5   9         31.33         40.50         8.87 o
   2  -5   9         10.49         22.59         7.03 o
   3  -5   9        415.48        405.69        50.27 o
   4  -5   9          2.08          6.80         5.92 o
   5  -5   9        111.65        102.10        14.52 o
   6  -5   9          3.89          0.95         3.31 o
  -9  -4   9        107.09        110.39        10.76 o
  -8  -4   9        172.53        178.13        12.48 o
  -7  -4   9        223.33        215.37        15.50 o
  -6  -4   9        539.41        587.66        27.36 o
  -5  -4   9          1.63          5.97         6.51 o
  -4  -4   9        468.12        450.02        20.54 o
  -3  -4   9        272.85        314.80        25.48 o
  -2  -4   9        128.74        116.00         9.47 o
  -1  -4   9          2.61          3.16         2.80 o
   0  -4   9        792.21        833.96        41.26 o
   1  -4   9        465.50        456.04        20.83 o
   2  -4   9        148.41        165.52        18.03 o
   3  -4   9        183.60        193.43        20.64 o
   4  -4   9        672.64        666.31        41.94 o
   5  -4   9        375.44        406.01        21.42 o
   6  -4   9         15.97         10.70         5.60 o
   7  -4   9         12.94          9.54         4.32 o
  -9  -3   9         32.01         31.38         6.57 o
  -8  -3   9          1.27          4.00         2.79 o
  -7  -3   9        167.40        145.93        12.62 o
  -6  -3   9         48.15         41.40         6.86 o
  -5  -3   9          5.79          3.96         3.76 o
  -4  -3   9         34.13         40.53         5.40 o
  -3  -3   9       1028.72       1093.63        56.19 o
  -2  -3   9        630.12        624.15        47.51 o
  -1  -3   9          4.10         20.56         5.28 o
   0  -3   9          0.97          4.31         2.99 o
   1  -3   9        171.98        148.31        15.07 o
   2  -3   9         31.62         36.40         5.88 o
   3  -3   9        155.21        153.90        12.62 o
   4  -3   9        381.70        375.67        51.69 o
   5  -3   9        604.23        594.56        39.23 o
   6  -3   9         20.01         15.82         4.59 o
   7  -3   9         18.18         11.74         3.63 o
  -9  -2   9         32.65         29.72         6.04 o
  -8  -2   9          0.38         -3.90         6.19 o
  -7  -2   9         16.62         27.31         7.30 o
  -6  -2   9         40.44         29.19         5.24 o
  -5  -2   9        272.88        300.27        23.21 o
  -4  -2   9          0.24          4.34         2.47 o
  -3  -2   9        579.07        615.51        29.60 o
  -2  -2   9       6413.19       6542.27       193.86 o
  -1  -2   9         15.73         20.82         3.72 o
   0  -2   9         61.17         47.40         7.48 o
   1  -2   9          9.72          9.85         4.35 o
   2  -2   9        163.89        127.31         9.74 o
   3  -2   9         53.11         51.53         6.85 o
   4  -2   9        300.86        294.83        32.82 o
   5  -2   9        526.43        491.79        23.93 o
   6  -2   9         25.50         25.00         5.07 o
   7  -2   9        164.39        146.76        24.16 o
   8  -2   9         33.13         23.96         6.03 o
  -9  -1   9          4.56         -3.62         3.62 o
  -8  -1   9         90.49         77.58        12.26 o
  -7  -1   9          8.94         21.50         6.74 o
  -6  -1   9        377.06        408.90        21.24 o
  -5  -1   9          1.72          0.81         2.83 o
  -4  -1   9        637.99        596.80        31.76 o
  -3  -1   9        227.27        246.79        27.28 o
  -2  -1   9          4.12          3.76         2.15 o
  -1  -1   9        335.86        394.31        52.17 o
   0  -1   9        406.55        485.09        13.94 o
   1  -1   9        335.52        373.72        14.06 o
   2  -1   9        339.11        340.36        15.37 o
   3  -1   9         43.18         59.66         5.15 o
   4  -1   9        879.41       1017.90        27.30 o
   5  -1   9         29.03         20.59         4.70 o
   6  -1   9         17.41         16.65         5.96 o
   7  -1   9          4.57          5.93         4.46 o
   8  -1   9         57.08         48.62         9.64 o
   9  -1   9          0.77          1.71         1.94 o
  -8   0   9          2.11         -0.57         7.35 o
  -7   0   9          2.85          2.44         2.67 o
  -6   0   9        145.14        150.36        12.65 o
  -5   0   9        421.41        421.83        27.76 o
  -4   0   9        401.87        420.15        26.04 o
  -3   0   9        420.44        322.40        20.71 o
  -2   0   9          3.72          7.89         3.29 o
  -1   0   9        212.28        170.38         9.28 o
   0   0   9       2717.37       2760.13        91.22 o
   1   0   9        808.87        774.46        17.68 o
   2   0   9        463.07        471.18        32.48 o
   3   0   9         79.09         67.72         5.23 o
   4   0   9        720.11        722.31        21.07 o
   5   0   9         42.71         35.25         5.70 o
   6   0   9       2231.61       2041.85        83.53 o
   7   0   9         42.03         46.46        10.54 o
   8   0   9          2.83          0.02         3.60 o
   9   0   9          2.50          3.34         3.08 o
  -8   1   9         94.52         85.21        10.99 o
  -7   1   9        619.24        624.91        27.01 o
  -6   1   9         31.53         29.67         6.01 o
  -5   1   9        218.98        216.66        19.76 o
  -4   1   9        143.21        133.80        14.46 o
  -3   1   9         22.34         12.84         4.76 o
  -2   1   9        500.65        507.17        25.97 o
  -1   1   9       2036.38       2045.96        66.52 o
   0   1   9       3097.37       2981.16       196.13 o
   1   1   9        490.74        442.52        13.87 o
   2   1   9        313.42        324.21        10.42 o
   3   1   9        972.84       1280.94        32.80 o
   4   1   9        978.85       1071.20        48.23 o
   5   1   9         31.18         38.08         8.89 o
   6   1   9        127.04        110.42        10.56 o
   7   1   9        325.21        253.48        24.31 o
   8   1   9          4.95          5.14         5.08 o
   9   1   9         40.09         31.51         7.39 o
  -8   2   9         14.18         12.87         4.39 o
  -7   2   9        287.37        267.97        16.89 o
  -6   2   9         46.12         53.44         7.92 o
  -5   2   9        148.98        143.18         9.87 o
  -4   2   9       1470.88       1257.17        55.94 o
  -3   2   9       1758.55       1916.36        72.09 o
  -2   2   9          1.89         11.52         4.65 o
  -1   2   9       1534.81       1557.13        55.37 o
   0   2   9        671.14        693.10        28.65 o
   1   2   9        209.98        235.86         7.26 o
   2   2   9        140.30        162.32         9.74 o
   3   2   9          1.10          0.16         2.49 o
   4   2   9        210.12        172.54        16.74 o
   5   2   9        554.48        461.95        30.82 o
   6   2   9         74.49         68.92        11.94 o
   7   2   9         22.47         43.30         9.64 o
   8   2   9        454.61        443.38        31.46 o
   9   2   9         10.70         10.98         3.28 o
  -7   3   9         93.81        106.72         9.48 o
  -6   3   9        975.14       1031.66        60.81 o
  -5   3   9        160.05        161.50         9.07 o
  -4   3   9        107.27         72.75        12.24 o
  -3   3   9       1043.36        954.61        46.44 o
  -2   3   9        181.38        176.38        16.38 o
  -1   3   9       6508.48       7133.30       206.61 o
   0   3   9        134.38        168.61         9.12 o
   1   3   9       2026.78       2250.89        59.19 o
   2   3   9          8.12          6.04         2.06 o
   3   3   9          3.30         -1.75         2.74 o
   4   3   9         33.89         36.20         8.29 o
   5   3   9        142.41        189.61        19.57 o
   6   3   9        142.98        143.26        12.12 o
   7   3   9        179.20        203.41        20.42 o
   8   3   9          0.79          5.56         3.98 o
   9   3   9         14.68         11.41         3.03 o
  -7   4   9          6.01         12.44         4.55 o
  -6   4   9         36.13         30.49         5.55 o
  -5   4   9         53.99         58.81         6.43 o
  -4   4   9        153.94        150.99         8.72 o
  -3   4   9         89.31         79.88        12.37 o
  -2   4   9         11.02         11.03         5.36 o
  -1   4   9        262.49        275.64        20.36 o
   0   4   9         77.07         75.66         6.99 o
   1   4   9        574.82        633.62        26.45 o
   2   4   9        170.35        169.64         9.46 o
   3   4   9        264.90        258.72        14.57 o
   4   4   9        268.28        281.15        15.94 o
   5   4   9        245.02        206.28        21.21 o
   6   4   9        257.10        248.60        22.86 o
   7   4   9          2.80         10.44         4.83 o
   8   4   9          0.11         -4.95         4.95 o
   9   4   9          4.66          9.95         4.12 o
  -6   5   9        160.96        209.75        17.40 o
  -5   5   9        245.09        264.05        15.79 o
  -4   5   9          2.11          2.98         2.82 o
  -3   5   9          5.69         10.90         3.16 o
  -2   5   9        327.44        275.48        24.09 o
   0   5   9         25.58         30.56         5.00 o
   1   5   9        296.72        339.38        45.88 o
   2   5   9        767.58        765.10        40.63 o
   3   5   9          4.64          2.46         3.81 o
   4   5   9         46.35         57.83        10.34 o
   5   5   9         78.08         90.40         9.49 o
   6   5   9        363.88        335.43        26.96 o
   7   5   9        616.69        630.53        27.40 o
   8   5   9          6.93          9.69         5.25 o
   9   5   9         18.19         15.08         5.19 o
  -5   6   9         34.29         37.11         5.11 o
  -4   6   9        206.21        237.14        28.04 o
  -3   6   9        144.73        135.72        16.68 o
  -2   6   9        853.75        855.28        41.20 o
  -1   6   9        156.27        140.44         9.22 o
   1   6   9        335.91        332.75        25.68 o
   2   6   9        761.00        650.03        38.59 o
   3   6   9         50.04         50.27        10.33 o
   4   6   9        488.06        479.55        18.63 o
   5   6   9        272.06        222.78        12.49 o
   6   6   9          9.91          0.88         2.65 o
   7   6   9          0.37          1.12         2.70 o
   8   6   9          0.71         -0.32         2.83 o
   9   6   9         16.78         20.08         4.49 o
  -4   7   9          2.35          0.25         3.27 o
  -3   7   9        130.85        125.38        15.41 o
  -2   7   9        143.32        143.41        11.50 o
  -1   7   9        475.42        523.12        23.92 o
   0   7   9          9.32         13.85         6.41 o
   1   7   9        322.37        309.08        18.03 o
   2   7   9          1.36          3.68         2.62 o
   3   7   9         51.13         49.91         5.01 o
   4   7   9          4.60          9.48         3.83 o
   5   7   9         16.41         20.32         4.03 o
   6   7   9         19.48         19.35         3.89 o
   7   7   9          2.49          4.70         3.90 o
   8   7   9         17.68          5.87         3.57 o
  -3   8   9          4.51         -0.13         3.21 o
  -2   8   9        169.36        175.93         9.30 o
  -1   8   9          1.50          2.50         2.47 o
   0   8   9         77.08         72.45        11.66 o
   1   8   9          5.65          3.21         4.27 o
   2   8   9          0.28         -4.77        12.45 o
   3   8   9          2.32          1.66         2.61 o
   4   8   9          2.99          4.53         3.21 o
   5   8   9          1.95          0.56         4.62 o
   6   8   9         52.67         43.36         6.25 o
   7   8   9         10.10         11.96         4.80 o
   8   8   9         70.71         67.96         7.44 o
  -2   9   9         40.69         33.37         5.33 o
  -1   9   9          3.84          4.73         2.23 o
   0   9   9         10.91         13.57         5.31 o
   1   9   9        246.69        253.75        14.03 o
   2   9   9        153.71        163.48        11.51 o
   3   9   9         68.39         65.32        14.81 o
   5   9   9        243.91        281.42        20.36 o
   6   9   9          0.47         -4.09         4.09 o
   1  10   9         25.78         23.55         4.77 o
   2  10   9        227.73        272.31        11.43 o
   3  10   9         32.83         28.91         3.59 o
   4  10   9         25.47         16.12         3.90 o
   5  10   9          3.23          0.28         2.60 o
  -4  -9  10         47.58         47.20         6.66 o
  -3  -9  10          0.09         -2.95         2.95 o
  -2  -9  10         24.08         23.80         5.16 o
  -1  -9  10         37.09         24.57         5.64 o
   0  -9  10         68.85         64.45         7.93 o
  -6  -8  10         12.65         10.06         4.03 o
  -5  -8  10         34.89         36.50         7.58 o
  -4  -8  10          4.30          5.28         3.52 o
  -3  -8  10         13.58          9.08         4.55 o
  -2  -8  10         51.30         44.95         6.27 o
  -1  -8  10         27.70         17.35         5.08 o
   1  -8  10        106.31         96.39        11.81 o
   2  -8  10          2.07          3.78         2.77 o
  -7  -7  10         41.76         39.20         5.05 o
  -6  -7  10        115.39        117.50        14.40 o
  -5  -7  10         22.20         27.83         6.92 o
  -4  -7  10          3.18          1.47         3.70 o
  -3  -7  10        531.69        566.34        25.17 o
  -2  -7  10        532.34        547.51        33.90 o
  -1  -7  10         75.23         81.15        13.27 o
   0  -7  10         27.89         32.90         5.73 o
   1  -7  10         38.02         47.28        10.28 o
   2  -7  10        296.02        269.60        15.33 o
   3  -7  10         68.23         50.88         5.73 o
   4  -7  10          6.36          7.61         3.06 o
  -8  -6  10         29.51         28.03         5.80 o
  -7  -6  10         50.45         49.04         9.31 o
  -6  -6  10          3.22          2.80         4.25 o
  -5  -6  10         16.31         14.39         6.32 o
  -4  -6  10        438.15        361.34        29.72 o
  -3  -6  10        118.42        145.73        13.09 o
  -2  -6  10        504.41        501.44        23.77 o
  -1  -6  10        297.10        300.78        17.78 o
   0  -6  10         95.78         92.44        14.61 o
   1  -6  10        195.97        179.95        20.44 o
   2  -6  10        125.68        150.82        10.37 o
   3  -6  10          2.47          2.65         4.40 o
   4  -6  10        129.40        111.41        14.42 o
   5  -6  10         45.22         48.08         8.31 o
  -8  -5  10         25.92         19.66         5.80 o
  -7  -5  10        242.49        243.90        15.65 o
  -6  -5  10         11.08         12.26         4.44 o
  -5  -5  10          2.99         10.36         4.09 o
  -4  -5  10        149.47        130.15         9.52 o
  -3  -5  10        649.98        682.23        29.21 o
  -2  -5  10          3.01          8.83         4.96 o
  -1  -5  10        234.96        220.47        22.27 o
   0  -5  10         18.13         26.22         5.15 o
   1  -5  10        118.26        113.29        10.91 o
   2  -5  10        275.32        289.82        25.98 o
   3  -5  10         55.70         52.32         7.78 o
   4  -5  10        193.89        158.92        19.27 o
   5  -5  10         15.17         10.16         5.46 o
   6  -5  10          5.82          2.23         3.50 o
  -8  -4  10          4.07          4.56         2.53 o
  -7  -4  10        170.29        177.11        15.12 o
  -6  -4  10        229.28        200.47        15.24 o
  -5  -4  10         75.77         79.40         9.42 o
  -4  -4  10        598.13        553.38        35.50 o
  -3  -4  10          3.52          1.62         2.80 o
  -2  -4  10         92.32         88.09         8.48 o
  -1  -4  10        292.10        297.09        22.06 o
   0  -4  10        161.74        159.62        16.66 o
   1  -4  10          1.80         14.67        11.22 o
   2  -4  10        299.31        261.39        23.76 o
   3  -4  10        111.07        141.26        11.97 o
   4  -4  10        569.62        590.77        39.40 o
   5  -4  10        347.57        354.78        19.84 o
   6  -4  10        184.39        160.48        11.62 o
   7  -4  10          1.12         -2.88         2.88 o
  -9  -3  10         30.27         29.67         5.67 o
  -8  -3  10         12.46         12.19         3.82 o
  -7  -3  10         26.86         32.35         6.30 o
  -6  -3  10         35.17         45.38         7.19 o
  -5  -3  10          0.81          0.84         4.94 o
  -4  -3  10          0.71         -2.42         3.12 o
  -3  -3  10         95.52        105.49        13.04 o
  -2  -3  10          8.82         12.85         3.49 o
  -1  -3  10       1426.82       1326.92        53.44 o
   0  -3  10        399.97        432.82        26.75 o
   1  -3  10        376.51        428.73        27.74 o
   2  -3  10        595.84        570.13        34.48 o
   3  -3  10         13.30          9.71         3.85 o
   4  -3  10         67.49         89.40        13.79 o
   5  -3  10          2.32          4.44         4.48 o
   6  -3  10          0.66         -1.11         4.03 o
   7  -3  10          8.62          0.57         3.60 o
  -9  -2  10         39.79         48.87         7.07 o
  -8  -2  10         31.14         41.77         9.30 o
  -7  -2  10        221.49        233.60        15.55 o
  -6  -2  10        438.42        472.15        26.25 o
  -5  -2  10        178.07        162.06        17.27 o
  -4  -2  10        933.22        880.88        42.90 o
  -3  -2  10         75.50        125.01        13.58 o
  -2  -2  10         38.26         46.89         5.53 o
  -1  -2  10       7672.16       8142.97       817.04 o
   0  -2  10        435.69        616.71        31.30 o
   1  -2  10        930.13        935.15        41.92 o
   2  -2  10        679.29        594.10        43.04 o
   3  -2  10        940.94        961.37        33.81 o
   4  -2  10        385.76        375.52        20.62 o
   5  -2  10        233.82        265.63        24.50 o
   6  -2  10         30.55         14.06         5.81 o
   7  -2  10        175.18        192.74        13.40 o
   8  -2  10         16.77         15.91         4.75 o
  -8  -1  10         34.36         28.83         7.35 o
  -7  -1  10          7.38          8.88         3.41 o
  -6  -1  10         87.81         90.11        13.31 o
  -5  -1  10        165.75        159.48        16.50 o
  -4  -1  10         39.79         35.63         7.79 o
  -3  -1  10        134.44        112.54        12.05 o
  -2  -1  10         29.19         44.20         5.23 o
  -1  -1  10        414.96        420.56        33.96 o
   0  -1  10        115.50         87.40         6.59 o
   1  -1  10         45.13         31.89         3.47 o
   2  -1  10        194.37        250.96        13.37 o
   3  -1  10       1120.62       1122.00        41.54 o
   4  -1  10         37.30         29.06         4.12 o
   5  -1  10          1.04          1.43         1.66 o
   6  -1  10        563.70        492.70        35.03 o
   7  -1  10         11.88         19.30         7.76 o
   8  -1  10          1.81          4.34         3.95 o
  -8   0  10         72.73         63.12         8.56 o
  -7   0  10        169.83        156.26        10.23 o
  -6   0  10          0.52          2.31         2.09 o
  -5   0  10       1442.98       1418.47        60.64 o
  -4   0  10          7.31          1.73         3.36 o
  -3   0  10        498.90        506.08        27.96 o
  -2   0  10       1076.16       1070.21        42.87 o
  -1   0  10        363.07        421.61        31.27 o
   0   0  10        497.83        569.12        18.00 o
   1   0  10       2954.77       3046.33        67.49 o
   2   0  10        218.00        252.21        12.71 o
   3   0  10        622.09        628.17        22.85 o
   4   0  10       3220.15       3498.24        79.02 o
   5   0  10        504.58        549.56        24.42 o
   6   0  10        602.55        457.60        33.14 o
   7   0  10        108.87        125.41        16.74 o
   8   0  10        114.26        113.46        14.87 o
   9   0  10         36.15         38.41         6.74 o
  -8   1  10         72.92         90.04         7.49 o
  -7   1  10        304.38        297.38        17.63 o
  -6   1  10        182.21        185.00        17.74 o
  -5   1  10          3.25          3.67         2.31 o
  -4   1  10         96.25        111.27        13.59 o
  -3   1  10        482.16        466.92        27.45 o
  -2   1  10         41.56         66.36         8.95 o
  -1   1  10        794.30        840.98        34.51 o
   0   1  10        223.67        257.23        10.90 o
   1   1  10        210.80        220.56         7.79 o
   2   1  10       3621.77       3706.11        79.46 o
   3   1  10       1814.26       2040.97        48.42 o
   4   1  10        349.22        389.36        36.17 o
   5   1  10         40.28         31.37         5.34 o
   6   1  10         26.34         29.53         8.15 o
   7   1  10         18.74         13.62         6.31 o
   8   1  10         59.76         50.42        10.10 o
   9   1  10          9.23          6.93         2.70 o
  -8   2  10         94.44         91.21         9.98 o
  -7   2  10         61.38         66.44         7.81 o
  -6   2  10          1.26          3.19         3.04 o
  -5   2  10         73.08         73.90         7.18 o
  -4   2  10        160.76        145.19        16.21 o
  -3   2  10          0.18         -1.87         3.51 o
  -2   2  10        264.66        298.09        20.81 o
  -1   2  10        160.20        176.30        14.18 o
   0   2  10       1147.85       1290.98        46.08 o
   1   2  10       1236.83       1320.26        34.89 o
   2   2  10       3371.42       3347.69        74.93 o
   3   2  10        757.58        803.42        38.02 o
   4   2  10         85.85         97.44        13.12 o
   5   2  10        245.89        255.31        22.40 o
   6   2  10        196.97        181.09        10.93 o
   7   2  10        233.52        253.54        23.80 o
   8   2  10        164.23        132.19        16.17 o
   9   2  10         18.83         12.52         3.71 o
  -7   3  10          1.50          5.06         2.88 o
  -6   3  10        606.26        629.43        27.29 o
  -5   3  10        452.57        448.55        22.00 o
  -4   3  10         61.08         62.12         5.41 o
  -3   3  10        493.35        481.00        30.97 o
  -2   3  10         28.84         22.21         6.28 o
  -1   3  10          4.23          9.63         4.29 o
   0   3  10        885.08       1077.17        42.74 o
   1   3  10         23.81         41.05         5.74 o
   2   3  10       1006.49       1057.93        32.12 o
   3   3  10       1308.74       1236.81        52.68 o
   4   3  10        405.83        442.34        29.46 o
   5   3  10        227.33        256.17        23.24 o
   6   3  10         92.09         97.83        10.08 o
   7   3  10          9.81         -1.76         6.40 o
   8   3  10        139.85        136.20        15.78 o
   9   3  10          0.23          0.22         2.07 o
  -7   4  10         91.96         88.24         9.98 o
  -6   4  10         12.20         10.63         3.62 o
  -5   4  10        112.99        124.98         9.10 o
  -4   4  10          5.01          1.98         2.35 o
  -3   4  10          1.53          2.06         4.30 o
  -2   4  10          4.52         -1.09         4.18 o
  -1   4  10        173.52        159.54        16.03 o
   0   4  10        170.92        231.90        13.00 o
   1   4  10         74.14         89.80        11.70 o
   2   4  10        912.42        920.26        34.11 o
   3   4  10         55.55         71.02        10.91 o
   4   4  10        521.99        552.42        34.43 o
   5   4  10        349.64        352.51        28.29 o
   6   4  10        689.99        698.83        29.09 o
   7   4  10        106.24        114.91        10.98 o
   8   4  10         32.79         20.06         7.16 o
   9   4  10         29.33         28.52         6.42 o
  -6   5  10          0.28         -1.16         2.80 o
  -5   5  10          0.99          2.12         5.44 o
  -4   5  10        446.61        435.84        24.45 o
  -3   5  10         43.14         40.35         5.16 o
  -2   5  10        109.11         88.68        11.13 o
  -1   5  10        609.24        544.07        33.63 o
   0   5  10          4.88          5.58         3.86 o
   1   5  10        188.79        227.78        32.68 o
   2   5  10        134.81        155.17        21.88 o
   3   5  10         66.34         96.06        28.27 o
   4   5  10       1200.90       1236.91        58.42 o
   5   5  10          2.95          0.41         2.62 o
   6   5  10        342.02        316.76        18.99 o
   7   5  10         61.57         52.09         7.36 o
   8   5  10          2.57          4.62         2.27 o
   9   5  10          3.41         11.18         4.26 o
  -5   6  10        110.43        116.99         8.53 o
  -4   6  10         51.48         54.15         6.71 o
  -3   6  10          7.30         10.23         3.41 o
  -2   6  10          2.32          3.50         2.07 o
  -1   6  10         41.00         37.30         4.91 o
   0   6  10          3.38          2.84         2.34 o
   1   6  10         82.24         57.81        10.52 o
   2   6  10       1509.56       1320.64        60.67 o
   3   6  10         39.98         34.50         5.74 o
   4   6  10         34.83         36.13         4.87 o
   5   6  10        726.71        650.20        22.67 o
   6   6  10        939.68        877.04        33.85 o
   7   6  10          4.91          3.51         2.56 o
   8   6  10          8.76         19.54         6.31 o
   9   6  10         50.32         51.79         6.86 o
  -4   7  10          7.79          6.36         3.79 o
  -3   7  10         20.79         21.43         7.30 o
  -2   7  10         97.67         92.53         7.54 o
  -1   7  10        117.39        109.34        14.89 o
   0   7  10          1.29         -0.78         2.99 o
   1   7  10          3.24          0.76         3.50 o
   2   7  10        874.16        823.98        31.87 o
   3   7  10          7.90          8.92         2.43 o
   4   7  10        830.86        753.04        24.86 o
   5   7  10          4.71          0.77         1.86 o
   6   7  10         42.44         39.87         5.20 o
   7   7  10         14.11          7.42         4.56 o
   8   7  10        267.31        303.63        20.21 o
  -3   8  10          5.16          3.03         2.72 o
  -2   8  10         40.17         34.28         4.78 o
  -1   8  10        158.45        166.22        11.97 o
   0   8  10         14.46          9.62         3.22 o
   1   8  10        381.94        403.13        20.42 o
   2   8  10          3.17         -0.68         4.04 o
   3   8  10        117.74        118.02        10.67 o
   4   8  10          2.43          2.87         4.50 o
   5   8  10          1.77          2.61         2.64 o
   6   8  10         40.08         36.00         5.43 o
   7   8  10        172.86        172.39        15.25 o
  -1   9  10         30.59         30.05         4.64 o
   0   9  10         13.99          3.81         3.46 o
   1   9  10          3.51          7.04         3.35 o
   2   9  10        151.72        141.09        10.41 o
   3   9  10         88.46         89.30         8.14 o
   4   9  10         15.60         18.25         5.06 o
   5   9  10          0.83         -5.82         5.82 o
   6   9  10          4.48         -0.41         3.31 o
   1  10  10         50.19         47.74         6.39 o
   2  10  10         22.71         22.88         4.44 o
   3  10  10         38.78         44.47         4.44 o
   4  10  10        130.01        130.47        10.73 o
  -3  -9  11         26.95         24.38         4.76 o
  -1  -9  11          3.22          3.33         2.38 o
   0  -9  11          2.77          1.76         1.93 o
  -6  -8  11         48.22         53.85         7.02 o
  -5  -8  11        128.78        157.09        14.21 o
  -4  -8  11        154.78        157.50        15.09 o
  -3  -8  11         10.85         12.44         5.47 o
  -2  -8  11          4.49          5.59         2.76 o
  -1  -8  11        142.94        150.62        10.81 o
   1  -8  11         90.83        100.50        11.55 o
   2  -8  11         52.81         42.79         6.12 o
  -7  -7  11          3.88          4.69         2.52 o
  -6  -7  11          0.17         -2.80         2.80 o
  -5  -7  11         35.59         23.41         6.84 o
  -4  -7  11        142.25        122.90        15.48 o
  -3  -7  11        268.27        278.18        16.69 o
  -2  -7  11        483.80        493.79        23.21 o
  -1  -7  11         30.91         21.89         5.11 o
   0  -7  11          8.47          9.71         6.05 o
   1  -7  11          7.04          3.11         3.82 o
   2  -7  11        147.66        155.20        11.04 o
   3  -7  11         12.35         27.15         6.33 o
   4  -7  11          0.85          0.51         2.43 o
  -8  -6  11        103.62        117.00        10.60 o
  -7  -6  11         21.19         34.54         7.93 o
  -6  -6  11          4.47         -0.67         4.76 o
  -5  -6  11        102.47         99.37        15.23 o
  -4  -6  11         96.93        100.15        12.80 o
  -3  -6  11        235.17        243.07        26.66 o
  -2  -6  11         18.29         15.84         4.40 o
  -1  -6  11        199.22        145.16        18.21 o
   0  -6  11        399.79        434.08        32.62 o
   1  -6  11          0.52         -6.26         6.26 o
   2  -6  11        104.50         95.79         8.08 o
   3  -6  11         81.13         77.71        12.55 o
   4  -6  11          2.35         10.51         4.96 o
   5  -6  11         12.96         20.31         5.34 o
  -8  -5  11          0.92         -1.74         2.98 o
  -7  -5  11         20.03         25.63         5.33 o
  -6  -5  11         27.24         38.73         6.51 o
  -5  -5  11        396.37        397.50        22.01 o
  -4  -5  11         32.25         37.54         6.38 o
  -3  -5  11        205.98        177.04        13.68 o
  -2  -5  11        594.13        647.49        41.16 o
  -1  -5  11        649.83        574.06        38.06 o
   0  -5  11       1394.02       1340.98        35.58 o
   1  -5  11          1.16         -4.02         4.37 o
   2  -5  11        324.07        307.39        26.90 o
   3  -5  11         41.86         32.31         6.33 o
   4  -5  11         72.35         54.41        11.60 o
   5  -5  11         51.06         42.20         9.00 o
   6  -5  11         14.03         17.10         5.42 o
  -8  -4  11        271.76        274.91        15.63 o
  -7  -4  11        265.38        283.22        24.13 o
  -6  -4  11        138.36        145.80        12.83 o
  -5  -4  11         42.80         46.51         5.80 o
  -4  -4  11        112.66        102.11         8.37 o
  -3  -4  11        296.49        283.00        24.75 o
  -2  -4  11         70.56         66.43         7.72 o
  -1  -4  11        676.82        701.70        37.39 o
   0  -4  11         16.80         31.44         7.78 o
   1  -4  11        188.78        206.42        20.33 o
   2  -4  11         68.72         58.36        11.11 o
   3  -4  11         36.32         35.79         6.57 o
   4  -4  11         14.21         17.97         7.15 o
   5  -4  11          0.51          7.67         3.42 o
   6  -4  11        120.11        140.01        10.59 o
   7  -4  11         14.97         20.47         4.82 o
  -8  -3  11         32.26         37.09         8.45 o
  -7  -3  11        242.04        275.08        16.87 o
  -6  -3  11        132.57        123.93         9.31 o
  -5  -3  11         30.30         34.57         4.84 o
  -4  -3  11        260.56        294.98        24.23 o
  -3  -3  11         19.92         19.26         6.61 o
  -2  -3  11       1562.50       1684.82        61.41 o
  -1  -3  11        621.71        590.05        32.30 o
   0  -3  11         57.62         83.53        11.61 o
   1  -3  11         36.96         31.46         7.50 o
   2  -3  11        199.27        206.94        20.17 o
   3  -3  11         35.90         26.53         8.09 o
   4  -3  11        616.30        646.02        40.43 o
   5  -3  11        223.30        211.68        22.49 o
   6  -3  11        112.13        109.53        10.49 o
   7  -3  11         13.02         14.94         5.00 o
  -8  -2  11          7.01          0.91         3.48 o
  -7  -2  11       1142.06       1240.29        40.95 o
  -6  -2  11          3.79          2.54         8.94 o
  -5  -2  11        215.87        204.61        20.31 o
  -4  -2  11         28.04         34.47         8.29 o
  -3  -2  11       1929.18       1817.63        69.50 o
  -2  -2  11         43.96         29.67         4.66 o
  -1  -2  11       1195.67       1349.10        60.60 o
   0  -2  11          5.92         34.78         7.33 o
   1  -2  11        594.91        492.44        28.94 o
   2  -2  11        196.25        206.44        18.68 o
   3  -2  11        110.58        109.63        10.21 o
   4  -2  11        939.96        926.02        35.14 o
   5  -2  11         14.61         10.45         5.90 o
   6  -2  11        111.17         89.44         9.87 o
   7  -2  11         76.43         65.99         7.75 o
   8  -2  11          0.89         -0.55         2.27 o
  -8  -1  11        189.12        181.38        12.58 o
  -7  -1  11          1.87          1.82         2.52 o
  -6  -1  11         51.38         51.27         5.92 o
  -5  -1  11         51.92         45.06         9.33 o
  -4  -1  11         41.83         27.22         6.93 o
  -3  -1  11        631.77        530.21        29.79 o
  -2  -1  11        928.84        880.90        39.05 o
  -1  -1  11       1245.11       1476.00        38.81 o
   0  -1  11        209.75        149.80         9.40 o
   1  -1  11         53.21         39.13         7.41 o
   2  -1  11         55.38         66.81         9.61 o
   3  -1  11        143.74        164.79        11.76 o
   4  -1  11          1.44         -0.02         1.67 o
   5  -1  11       1201.30       1088.17        38.66 o
   6  -1  11        692.02        687.92        42.55 o
   7  -1  11          0.77          2.44         4.22 o
   8  -1  11         12.45         19.27         6.24 o
  -8   0  11          0.50          2.53         3.97 o
  -7   0  11        156.33        176.44        13.22 o
  -6   0  11        196.21        188.38        10.09 o
  -5   0  11          0.10          1.66         2.13 o
  -4   0  11        614.44        637.58        35.55 o
  -3   0  11        556.99        499.32        28.88 o
  -2   0  11        273.81        265.36        18.66 o
  -1   0  11        208.64        179.55        10.11 o
   0   0  11        174.94        154.88         8.70 o
   1   0  11       6377.34       6803.84       142.60 o
   2   0  11       2424.89       2468.90        84.08 o
   3   0  11          1.82          5.89         2.31 o
   4   0  11        145.05        153.07         9.20 o
   5   0  11         99.02        106.39        10.40 o
   6   0  11        172.07        126.87        16.96 o
   7   0  11        150.77        154.36        18.52 o
   8   0  11         94.08         89.63        13.30 o
   9   0  11          6.49          6.26         3.40 o
  -8   1  11          0.24          4.26         2.44 o
  -7   1  11         19.95         14.40         4.52 o
  -6   1  11        265.97        277.20        17.85 o
  -5   1  11        172.34        156.17        10.31 o
  -4   1  11          1.86          4.24         3.52 o
  -3   1  11        306.96        319.81        22.71 o
  -2   1  11         57.56         51.28         8.12 o
  -1   1  11        908.05       1021.23        40.68 o
   0   1  11        335.80        283.70        12.07 o
   1   1  11        353.81        353.99        14.42 o
   2   1  11         13.94         31.78         8.11 o
   3   1  11       4741.17       5011.61        86.98 o
   4   1  11        228.84        224.52        19.08 o
   5   1  11        317.32        301.32        17.38 o
   6   1  11        147.05        163.81        13.02 o
   7   1  11         85.84         81.93        13.36 o
   8   1  11          2.70          6.30         5.14 o
   9   1  11          7.74         12.26         4.36 o
  -8   2  11         65.73         81.72         8.87 o
  -7   2  11        146.09        132.70        15.14 o
  -6   2  11        242.91        215.98        15.44 o
  -5   2  11        307.80        249.15        11.39 o
  -4   2  11        575.47        571.66        34.85 o
  -3   2  11        268.49        295.43        22.74 o
  -2   2  11         16.68         23.51         6.34 o
  -1   2  11         95.16         64.01         8.77 o
   0   2  11       1743.93       1874.83        62.78 o
   1   2  11       4114.58       4406.29        94.24 o
   2   2  11          6.12          3.23         2.11 o
   3   2  11          0.75          2.08         2.80 o
   4   2  11         93.66        105.54        13.88 o
   5   2  11        207.88        191.74        19.70 o
   6   2  11        596.64        558.13        20.57 o
   7   2  11         17.36         30.06         8.34 o
   8   2  11        144.14        142.76        16.47 o
   9   2  11          1.58          2.71         2.03 o
  -7   3  11         71.48        110.40        12.59 o
  -6   3  11         78.99         66.24         8.33 o
  -5   3  11        211.42        198.34        13.94 o
  -4   3  11        120.26        112.65         7.48 o
  -3   3  11       1517.88       1263.16        57.30 o
  -2   3  11        170.04        147.87        15.58 o
  -1   3  11         39.13         38.50         7.44 o
   0   3  11          7.27          6.27         3.36 o
   1   3  11         82.82        134.74         9.21 o
   2   3  11        463.99        448.16        19.02 o
   3   3  11        381.85        457.97        28.91 o
   4   3  11        102.66        122.68        14.99 o
   5   3  11        678.54        751.97        43.06 o
   6   3  11        178.23        174.89        13.74 o
   7   3  11        102.12        105.35        10.15 o
   8   3  11        363.47        363.20        26.13 o
   9   3  11         12.50          9.67         3.08 o
  -7   4  11         62.01         67.34         8.49 o
  -6   4  11        241.49        266.22        17.19 o
  -5   4  11         10.95          9.37         2.82 o
  -4   4  11        351.33        313.22        15.11 o
  -3   4  11        390.08        363.25        23.99 o
  -2   4  11        234.31        218.79        20.28 o
  -1   4  11         16.25          7.04         3.94 o
   0   4  11        191.23        175.09        11.46 o
   1   4  11         59.77         62.85        10.08 o
   2   4  11        862.84        935.87        30.98 o
   3   4  11         75.87         62.86        10.26 o
   4   4  11        154.10        125.41        15.46 o
   5   4  11         31.24         25.42         7.60 o
   6   4  11        150.09        128.10         9.55 o
   7   4  11          0.40          1.81         2.63 o
   8   4  11         48.84         42.87         8.97 o
   9   4  11          6.44          8.58         3.78 o
  -6   5  11        108.09        104.79        10.95 o
  -5   5  11        141.50        143.03        11.01 o
  -4   5  11          9.72          8.11         4.18 o
  -3   5  11        457.93        388.54        19.82 o
  -2   5  11        522.26        496.79        50.51 o
  -1   5  11        133.97        132.28        15.67 o
   0   5  11        625.51        646.73        64.60 o
   1   5  11         36.49         37.27         7.94 o
   2   5  11         32.19         26.66         6.78 o
   3   5  11       1480.92       1543.69        65.09 o
   4   5  11         30.55         33.20         8.33 o
   5   5  11         26.98         29.51         5.59 o
   6   5  11         33.20         46.22         7.30 o
   7   5  11         56.66         48.25         9.94 o
   8   5  11          2.74          5.72         3.68 o
   9   5  11          0.74          1.23         2.52 o
  -5   6  11          2.64          5.40         2.22 o
  -4   6  11         25.27         22.04         6.62 o
  -3   6  11         86.44        122.19        16.22 o
  -2   6  11        450.28        420.38        26.85 o
  -1   6  11        490.34        527.09        19.39 o
   0   6  11        353.41        358.56        15.44 o
   1   6  11        116.70        107.50        10.08 o
   2   6  11        140.90        119.69        10.47 o
   3   6  11        228.66        216.83        10.14 o
   4   6  11        473.44        448.69        18.11 o
   5   6  11         29.33         38.45         5.19 o
   6   6  11        844.82        787.08        31.58 o
   7   6  11          7.91          5.55         3.18 o
   8   6  11          8.43          5.55         2.58 o
   9   6  11          8.77          7.58         2.84 o
  -4   7  11         77.10         74.60         9.80 o
  -3   7  11         34.42         29.68         7.70 o
  -2   7  11          3.07          4.06         4.05 o
  -1   7  11         97.80         97.88         9.82 o
   0   7  11          1.04          3.77         4.20 o
   1   7  11         55.38         37.02         6.14 o
   2   7  11       1156.66       1090.63        58.55 o
   3   7  11        376.14        339.81        13.31 o
   4   7  11         93.14         91.25         7.91 o
   5   7  11         22.91         17.36         3.64 o
   6   7  11         82.23         86.74         7.24 o
   7   7  11         76.71         61.65        10.12 o
   8   7  11         22.38         17.27         5.19 o
  -3   8  11         14.84         16.10         4.40 o
  -2   8  11         48.95         51.02         5.72 o
  -1   8  11          0.34          3.30         2.26 o
   0   8  11        210.85        206.77        10.85 o
   1   8  11          2.23          0.42         3.50 o
   2   8  11          6.80          1.77         5.90 o
   3   8  11         18.79         12.27         5.06 o
   4   8  11          4.08          2.01         2.41 o
   5   8  11          0.33         -0.91         3.12 o
   6   8  11          0.75         -2.70         2.70 o
   7   8  11         34.37         28.58         5.96 o
  -1   9  11        123.20        125.44         7.59 o
   0   9  11        115.32        123.42        12.82 o
   1   9  11        140.82        150.98        10.33 o
   2   9  11         31.59         29.20         5.01 o
   3   9  11         68.94         66.62         6.90 o
   4   9  11          9.63          3.44         4.96 o
   5   9  11         59.16         54.98         8.05 o
   6   9  11         35.25         24.08         4.58 o
   2  10  11          3.24          3.49         2.29 o
   3  10  11         17.77         26.53         5.26 o
   4  10  11         43.82         52.17         6.51 o
  -2  -9  12        203.35        257.57        16.00 o
  -1  -9  12          1.55          2.84         2.44 o
  -5  -8  12         15.77         13.12         4.14 o
  -4  -8  12         23.41         20.17         5.60 o
  -3  -8  12         68.31         64.52         9.37 o
  -2  -8  12          5.29          5.04         2.41 o
  -1  -8  12          1.46         -0.80         3.48 o
   0  -8  12         23.61         32.06         6.91 o
   1  -8  12        214.60        198.69        15.23 o
  -6  -7  12        674.09        751.97        35.83 o
  -5  -7  12         12.18         22.79         6.71 o
  -4  -7  12         17.31          9.20         5.19 o
  -3  -7  12          1.67         -1.41         2.53 o
  -2  -7  12          2.52          2.61         2.54 o
  -1  -7  12        144.83        147.41        17.81 o
   0  -7  12        131.01        120.35        15.92 o
   1  -7  12         11.19         10.37         5.96 o
   2  -7  12        159.58        161.03        15.70 o
   3  -7  12         24.82         25.20         5.87 o
  -7  -6  12          0.41         -0.38         3.00 o
  -6  -6  12          0.12          3.26         4.21 o
  -5  -6  12        724.60        775.45        44.36 o
  -4  -6  12          1.32          1.17         2.23 o
  -3  -6  12         59.82         55.88         7.80 o
  -2  -6  12        404.48        347.34        48.56 o
  -1  -6  12        900.51        876.49        48.97 o
   0  -6  12        867.77        756.10        45.09 o
   1  -6  12         42.17         40.21         9.86 o
   2  -6  12         73.49         61.05         6.37 o
   3  -6  12         32.99         41.30         9.20 o
   4  -6  12         36.99         44.79         8.83 o
   5  -6  12          0.41         -0.11         2.67 o
  -8  -5  12         73.10         67.04         8.78 o
  -7  -5  12         15.37          5.42         4.46 o
  -6  -5  12         54.41         60.53        11.87 o
  -5  -5  12        184.86        199.49        15.01 o
  -4  -5  12        421.25        462.99        26.26 o
  -3  -5  12        160.01        123.83        11.68 o
  -2  -5  12        603.09        558.07        25.64 o
  -1  -5  12        122.24        104.76        15.01 o
   0  -5  12        421.41        374.12        29.35 o
   1  -5  12        590.73        497.18        34.97 o
   2  -5  12          4.04          0.27         4.00 o
   3  -5  12        205.82        196.23        21.57 o
   4  -5  12         62.75         68.05        12.58 o
   5  -5  12         23.32         10.29         5.82 o
   6  -5  12          0.07         -0.18         2.17 o
  -8  -4  12        136.30        152.10        14.57 o
  -7  -4  12          2.31          6.68         3.57 o
  -6  -4  12        123.33        148.46        10.12 o
  -5  -4  12          3.79          1.39         2.38 o
  -4  -4  12         43.13         52.61         6.13 o
  -3  -4  12         93.83         91.79        14.39 o
  -2  -4  12        383.91        355.34        18.84 o
  -1  -4  12          3.11         -2.20         2.89 o
   0  -4  12        471.92        487.69        32.06 o
   1  -4  12        166.49        145.71        17.26 o
   2  -4  12        105.80        109.00        10.74 o
   3  -4  12          0.39          1.95         2.91 o
   4  -4  12         12.72         11.71         6.54 o
   5  -4  12         55.19         72.22         8.62 o
   6  -4  12          2.81          1.33         1.93 o
  -8  -3  12         84.61        105.23        12.60 o
  -7  -3  12       1015.37       1041.36        52.42 o
  -6  -3  12        627.76        630.03        56.98 o
  -5  -3  12         96.35         93.20        10.34 o
  -4  -3  12        187.38        167.88        18.60 o
  -3  -3  12        593.44        592.45        36.00 o
  -2  -3  12        280.08        335.67        17.32 o
  -1  -3  12        169.76        176.41        16.82 o
   0  -3  12         23.24         40.82         8.41 o
   1  -3  12        138.55        131.16        15.55 o
   2  -3  12        174.13        209.80        20.74 o
   3  -3  12        992.39        830.08        46.48 o
   4  -3  12        738.96        733.33        44.01 o
   5  -3  12         16.69         13.23         6.26 o
   6  -3  12          6.68         10.34         3.55 o
   7  -3  12          9.93          5.82         2.21 o
  -8  -2  12          2.91          4.40         3.30 o
  -7  -2  12        175.44        166.13        12.78 o
  -6  -2  12        161.41        163.26        13.36 o
  -5  -2  12        508.23        481.98        18.91 o
  -4  -2  12        188.03        147.83        16.53 o
  -3  -2  12        114.21        139.20        15.36 o
  -2  -2  12        189.35        209.43        12.78 o
  -1  -2  12         31.41         30.68         5.43 o
   0  -2  12       2179.94       2239.40        80.60 o
   1  -2  12       1688.96       1756.57        68.39 o
   2  -2  12        174.53        147.82        16.17 o
   3  -2  12          8.01          4.03         3.43 o
   4  -2  12        214.60        214.16        20.51 o
   5  -2  12        224.24        212.17        15.81 o
   6  -2  12          8.41         17.73         4.64 o
   7  -2  12          1.88         13.88         6.04 o
   8  -2  12         22.88         19.15         4.90 o
  -8  -1  12          0.31         -1.15         4.26 o
  -7  -1  12         43.20         48.49        10.03 o
  -6  -1  12        451.80        419.50        38.99 o
  -5  -1  12        151.21        143.55         8.34 o
  -4  -1  12        370.35        341.21        25.17 o
  -3  -1  12        232.42        236.24        19.33 o
  -2  -1  12       1063.17       1181.24        49.01 o
  -1  -1  12          3.20          3.31         2.31 o
   0  -1  12         81.77        126.17         8.74 o
   1  -1  12        439.03        357.61        23.39 o
   2  -1  12        209.87        214.47        18.28 o
   3  -1  12          1.38          1.74         2.34 o
   4  -1  12       1176.08       1222.96        44.92 o
   5  -1  12        139.25        141.94        17.81 o
   6  -1  12         32.35         30.39         8.97 o
   7  -1  12         33.24         34.61         8.99 o
   8  -1  12          2.89          0.02         3.17 o
  -8   0  12         66.12         63.76         9.97 o
  -7   0  12         51.70         47.38         7.04 o
  -6   0  12        424.21        437.93        22.40 o
  -5   0  12        955.90        920.05        27.89 o
  -4   0  12       1020.69        955.13        46.64 o
  -3   0  12         43.01         43.83         8.56 o
  -2   0  12          8.48         11.66         4.81 o
  -1   0  12         60.73         56.11         5.75 o
   0   0  12         99.37         78.89         7.72 o
   1   0  12       1768.81       1775.85       105.16 o
   2   0  12        892.49        914.16        27.96 o
   3   0  12        485.77        375.45        18.95 o
   4   0  12         87.46        109.88         7.88 o
   5   0  12        359.88        361.74        22.29 o
   6   0  12       1144.89       1029.82        53.92 o
   7   0  12        149.32        134.32        17.25 o
   8   0  12         80.35         63.90        10.59 o
   9   0  12         30.97         40.75         6.60 o
  -8   1  12          2.06         -3.74         3.74 o
  -7   1  12        119.95        103.49        13.84 o
  -6   1  12        437.16        413.64        43.02 o
  -5   1  12       1766.27       1661.07        41.32 o
  -4   1  12         83.78         79.42        11.93 o
  -3   1  12         76.54         86.27        11.65 o
  -2   1  12          3.86          3.40         3.62 o
  -1   1  12       1092.39       1146.81        45.47 o
   0   1  12         96.45        134.05        11.40 o
   1   1  12         52.61         39.40         4.75 o
   2   1  12         75.37         61.44         6.02 o
   3   1  12        227.51        208.23        18.22 o
   4   1  12         20.51         36.53        12.17 o
   5   1  12        136.01        152.94        17.50 o
   6   1  12          0.20         -2.58         6.64 o
   7   1  12        224.46        244.82        23.32 o
   8   1  12         38.35         55.58        10.14 o
   9   1  12          5.60          9.00         4.37 o
  -7   2  12          0.23          0.23         2.70 o
  -6   2  12        122.29         94.32        10.10 o
  -5   2  12        370.80        417.82        15.21 o
  -4   2  12        308.93        293.93        14.23 o
  -3   2  12         22.34         20.60         6.37 o
  -2   2  12         75.49         73.12        10.30 o
  -1   2  12        151.49        152.01        13.77 o
   0   2  12        399.64        372.42        20.66 o
   1   2  12        178.87        186.93        11.06 o
   2   2  12        607.17        591.38        22.31 o
   3   2  12        554.56        602.54        33.50 o
   4   2  12       1956.50       2141.64        82.43 o
   5   2  12        118.24        112.51        15.34 o
   6   2  12         91.49         98.02         8.38 o
   7   2  12        122.62        124.68        11.18 o
   8   2  12         56.28         37.75         8.75 o
   9   2  12         41.71         58.48         5.95 o
  -7   3  12         47.38         54.62         8.95 o
  -6   3  12          1.34          2.19         5.06 o
  -5   3  12          0.60          0.82         2.23 o
  -4   3  12          8.64         13.49         2.85 o
  -3   3  12         87.62         71.98        11.76 o
  -2   3  12        112.11        111.60        13.81 o
  -1   3  12       1646.51       1599.04        62.13 o
   0   3  12        205.13        188.56        15.08 o
   1   3  12       1206.98       1305.36        45.95 o
   2   3  12        358.27        342.82        16.76 o
   3   3  12        268.45        296.84        23.44 o
   4   3  12          3.98          2.68         3.23 o
   5   3  12        269.73        266.29        24.35 o
   6   3  12         54.60         44.54         7.17 o
   7   3  12         27.64         13.43         5.60 o
   8   3  12        158.33        177.24        12.55 o
   9   3  12          1.59          4.03         4.94 o
  -7   4  12        133.61        152.68        12.08 o
  -6   4  12          6.94          5.51         3.87 o
  -5   4  12        174.56        176.02        10.54 o
  -4   4  12        179.12        160.34        14.67 o
  -3   4  12        171.89        166.48        10.61 o
  -2   4  12         29.40         30.88         7.90 o
  -1   4  12        121.52        124.52        14.39 o
   0   4  12       1125.35       1178.27        41.46 o
   1   4  12        464.77        561.53        33.54 o
   2   4  12        175.80        170.45        11.86 o
   3   4  12         19.64         24.55         6.66 o
   4   4  12        646.57        639.40        38.60 o
   5   4  12        552.40        558.98        17.88 o
   6   4  12          8.38         11.14         3.25 o
   7   4  12          3.46          2.60         2.66 o
   8   4  12        379.81        344.94        17.47 o
   9   4  12          0.18          1.00         2.73 o
  -6   5  12         20.33         24.03         5.32 o
  -5   5  12        336.51        325.31        26.36 o
  -4   5  12         10.84          8.53         2.95 o
  -3   5  12         33.62         26.48         5.23 o
  -2   5  12        368.32        353.48        19.55 o
  -1   5  12        550.78        430.32        29.63 o
   0   5  12         31.29         32.32         5.19 o
   1   5  12        804.42        898.65        45.84 o
   2   5  12        142.43        160.14        17.37 o
   3   5  12        244.78        330.75        25.50 o
   4   5  12         59.75         66.00         8.14 o
   5   5  12        223.87        227.41        12.62 o
   6   5  12        179.77        178.97        13.92 o
   7   5  12          4.29          4.14         3.25 o
   8   5  12         21.44         25.10         4.61 o
   9   5  12         69.61         69.44         8.31 o
  -5   6  12        123.41        133.30        11.98 o
  -4   6  12        156.07        165.74        11.19 o
  -3   6  12         34.86         34.10         8.83 o
  -2   6  12         20.49         20.06         6.50 o
  -1   6  12        730.41        775.05        21.42 o
   0   6  12         32.00         35.22         4.67 o
   1   6  12         26.40         20.47         5.50 o
   2   6  12         70.07         68.36         8.04 o
   3   6  12        118.58        107.71         7.16 o
   4   6  12        706.20        656.21        22.48 o
   5   6  12          2.54          3.00         2.15 o
   6   6  12         96.29         89.13         9.78 o
   7   6  12         59.68         49.14         8.39 o
   8   6  12        176.80        209.39        12.12 o
  -4   7  12         49.45         53.86         7.84 o
  -3   7  12        350.34        373.94        25.59 o
  -2   7  12         65.30         45.46         6.29 o
  -1   7  12         80.78         73.97         8.49 o
   0   7  12       1389.23       1427.67        36.33 o
   1   7  12          9.06          8.91         6.24 o
   2   7  12         56.06         58.31         7.83 o
   3   7  12        974.33        918.33        23.76 o
   4   7  12          7.71          6.12         2.13 o
   5   7  12          1.00          1.62         3.16 o
   6   7  12        133.79        123.81        10.82 o
   7   7  12          5.63          3.85         2.65 o
   8   7  12         81.85        105.55        10.61 o
  -3   8  12        114.53        120.02        10.73 o
  -2   8  12        115.25        106.24        11.98 o
  -1   8  12        331.62        345.33        16.85 o
   0   8  12        633.60        674.73        32.09 o
   1   8  12         54.94         64.17         7.95 o
   2   8  12         72.55         63.07         7.55 o
   3   8  12          5.70          3.20         3.74 o
   4   8  12          9.32         13.49         4.73 o
   5   8  12         15.88          9.17         7.95 o
   6   8  12         18.31         18.08         3.67 o
   7   8  12         35.21         25.07         5.43 o
  -1   9  12         75.20         74.69         7.78 o
   0   9  12         35.44         43.90         7.43 o
   1   9  12        193.98        213.05        17.25 o
   2   9  12         31.10         31.93         5.20 o
   3   9  12          0.66         -2.80         2.80 o
   4   9  12          0.15         -4.81        11.65 o
   5   9  12         40.41         28.11         5.56 o
   6   9  12         20.83         19.19         4.14 o
  -5  -8  13         20.98         34.39         5.41 o
  -4  -8  13         82.93         75.41         8.90 o
  -3  -8  13         31.88         28.89         5.93 o
  -2  -8  13          5.61         19.84         5.45 o
  -1  -8  13         53.39         60.15         9.61 o
   0  -8  13         18.57         23.33         5.72 o
   1  -8  13         99.89         99.70         9.59 o
  -6  -7  13         33.36         31.95         6.42 o
  -5  -7  13         19.07         10.58         5.00 o
  -4  -7  13         14.32         10.10         3.30 o
  -3  -7  13         26.85         26.51         8.91 o
  -2  -7  13        152.80        172.96        18.70 o
  -1  -7  13          6.59          5.41         5.21 o
   0  -7  13         27.96         27.25         7.66 o
   1  -7  13         14.76          8.11         4.96 o
   2  -7  13          4.65         10.62         4.37 o
   3  -7  13         73.75         91.22         9.83 o
  -7  -6  13         41.59         35.32         6.74 o
  -6  -6  13         44.03         46.68         9.37 o
  -5  -6  13          1.18         -1.59         3.62 o
  -4  -6  13        247.29        271.46        17.23 o
  -3  -6  13         40.03         36.47         9.42 o
  -2  -6  13       1305.76       1293.08        62.01 o
  -1  -6  13        310.75        320.72        27.79 o
   0  -6  13        164.27        174.48        20.02 o
   1  -6  13          5.60          1.67         4.47 o
   2  -6  13        116.29        121.37        11.44 o
   3  -6  13         12.22          6.46         3.63 o
   4  -6  13         37.04         44.43         8.49 o
   5  -6  13         11.92         10.27         3.63 o
  -8  -5  13          3.71          8.63         3.21 o
  -7  -5  13        122.32        123.71        14.25 o
  -6  -5  13         30.84         23.05         8.03 o
  -5  -5  13        106.65         99.68        10.29 o
  -4  -5  13          7.63          6.14         3.31 o
  -3  -5  13        402.32        361.29        20.47 o
  -2  -5  13        112.86        116.89        16.25 o
  -1  -5  13        219.25        212.07        21.68 o
   0  -5  13        200.13        217.03        22.48 o
   1  -5  13        468.87        521.87        36.05 o
   2  -5  13        271.29        276.59        25.76 o
   3  -5  13         24.22         24.63         5.51 o
   4  -5  13          0.01          1.91         4.77 o
   5  -5  13         52.20         50.68         9.24 o
   6  -5  13          0.53         -2.34         2.34 o
  -8  -4  13        369.19        396.82        22.94 o
  -7  -4  13         12.76         23.54         7.46 o
  -6  -4  13        152.62        140.08        11.95 o
  -5  -4  13        232.54        238.81        16.33 o
  -4  -4  13        117.81        124.72        12.20 o
  -3  -4  13        231.44        197.43        15.09 o
  -2  -4  13          4.28         -2.06         2.09 o
  -1  -4  13         66.15         61.66        10.73 o
   0  -4  13        269.86        294.08        24.58 o
   1  -4  13        680.49        677.91        40.80 o
   2  -4  13        859.38        775.71        44.27 o
   3  -4  13         99.09        105.94        12.41 o
   4  -4  13        614.01        636.39        40.84 o
   5  -4  13        101.30        108.99        10.30 o
   6  -4  13        100.50        103.22         8.48 o
  -8  -3  13          9.91          7.24         3.81 o
  -7  -3  13        299.86        303.69        24.57 o
  -6  -3  13        441.77        438.84        22.47 o
  -5  -3  13        205.63        161.64        10.79 o
  -4  -3  13         95.35         99.43         8.21 o
  -3  -3  13        261.12        211.32        20.98 o
  -2  -3  13          0.53         -0.60         2.34 o
  -1  -3  13         13.75         10.43         4.08 o
   0  -3  13        148.74        148.11        16.38 o
   1  -3  13         62.34         51.09        10.11 o
   2  -3  13        265.79        229.76        22.11 o
   3  -3  13          0.87          2.40         3.82 o
   4  -3  13         81.98         78.62        13.51 o
   5  -3  13         89.67        100.54        15.44 o
   6  -3  13         42.11         50.31         7.04 o
   7  -3  13          0.89          0.08         3.31 o
  -8  -2  13         25.33         15.20         4.74 o
  -7  -2  13         43.80         40.49         8.65 o
  -6  -2  13        614.96        703.03        43.93 o
  -5  -2  13       1787.25       1770.81        43.07 o
  -4  -2  13        481.84        375.52        27.91 o
  -3  -2  13         67.99         99.95        13.48 o
  -2  -2  13         32.92         42.41         8.81 o
  -1  -2  13         78.65         72.39         7.51 o
   0  -2  13       1789.63       2015.76        75.74 o
   1  -2  13        250.65        261.97        21.71 o
   2  -2  13        264.14        212.22        20.10 o
   3  -2  13         37.08         31.15         7.86 o
   4  -2  13        329.86        286.33        25.81 o
   5  -2  13        105.10         93.43        10.46 o
   6  -2  13          3.99          2.96         2.34 o
   7  -2  13         80.83         49.26         9.50 o
   8  -2  13         38.52         39.46         6.15 o
  -8  -1  13         17.79         26.03         3.96 o
  -7  -1  13         29.06         33.39         7.81 o
  -6  -1  13        653.78        691.24        29.17 o
  -5  -1  13        438.22        403.98        25.83 o
  -4  -1  13         43.15         31.88         8.12 o
  -3  -1  13          0.84          0.48         2.95 o
  -2  -1  13          2.80          4.94         3.99 o
  -1  -1  13        373.06        315.59        15.40 o
   0  -1  13        451.90        576.99        21.44 o
   1  -1  13        389.76        458.62        27.62 o
   2  -1  13        615.02        666.06        35.92 o
   3  -1  13         18.84         23.37         6.60 o
   4  -1  13        246.50        219.21        12.05 o
   5  -1  13         97.04         74.08        13.40 o
   6  -1  13         37.49         43.09        10.49 o
   7  -1  13         95.49         80.05        12.96 o
   8  -1  13         95.66         70.68         9.91 o
  -8   0  13         71.30         84.16         9.62 o
  -7   0  13         65.53         55.15        10.28 o
  -6   0  13         27.82         13.20         4.17 o
  -5   0  13        598.46        503.10        24.04 o
  -4   0  13        211.81        206.06        19.58 o
  -3   0  13        283.55        227.28        19.55 o
  -2   0  13        279.97        225.99        18.22 o
  -1   0  13        921.27        909.55        28.74 o
   0   0  13        417.32        473.60        20.15 o
   1   0  13        145.37        173.36        10.52 o
   2   0  13       2938.39       3269.49       135.79 o
   3   0  13         80.42         93.47        11.82 o
   4   0  13       1201.17       1211.49        39.66 o
   5   0  13        220.10        203.20        12.02 o
   6   0  13         14.12          4.07         3.91 o
   7   0  13        169.65        124.85        16.30 o
   8   0  13         35.61         28.13         7.02 o
  -8   1  13         34.69         33.25         5.85 o
  -7   1  13        225.55        239.53        14.20 o
  -6   1  13         31.04         20.72         5.17 o
  -5   1  13       2015.34       2027.04        40.73 o
  -4   1  13         53.11         51.85        10.13 o
  -3   1  13        306.58        287.26        22.74 o
  -2   1  13       1240.06       1063.28        46.84 o
  -1   1  13        218.92        324.52        20.87 o
   0   1  13         55.50         63.55         6.00 o
   1   1  13        241.01        267.47        13.39 o
   2   1  13          0.98          5.00         2.65 o
   3   1  13         50.86         42.16         8.66 o
   4   1  13         29.65         28.97         7.82 o
   5   1  13         35.06         26.29         8.20 o
   6   1  13         69.13         75.43         9.54 o
   7   1  13        165.68        160.60        18.62 o
   8   1  13          1.54          4.01         4.75 o
   9   1  13         18.51         21.58         3.56 o
  -7   2  13        209.01        225.89        13.11 o
  -6   2  13         42.45         54.95        10.47 o
  -5   2  13       1576.14       1497.93        38.64 o
  -4   2  13        729.69        632.33        20.14 o
  -3   2  13         31.25         17.38         6.73 o
  -2   2  13        897.05        946.75        44.39 o
  -1   2  13       1242.36       1344.71        53.27 o
   0   2  13         28.48         31.21         5.57 o
   1   2  13       1670.88       1759.16        46.51 o
   2   2  13       1271.27       1234.12        36.96 o
   3   2  13       1830.57       1989.84        76.21 o
   4   2  13         41.37         34.27         8.56 o
   5   2  13          2.64          5.20         4.37 o
   6   2  13         23.62         25.16         4.19 o
   7   2  13          5.17         13.74         4.17 o
   8   2  13          0.49         -1.63         3.71 o
   9   2  13         34.65         28.65         3.98 o
  -7   3  13         85.10         84.82         7.05 o
  -6   3  13         11.43          9.41         5.13 o
  -5   3  13        158.26        147.49        10.05 o
  -4   3  13        371.04        366.19        14.15 o
  -3   3  13        660.57        580.23        25.36 o
  -2   3  13        468.95        423.91        28.52 o
  -1   3  13        160.32        149.41        15.14 o
   0   3  13        177.65        155.94        13.87 o
   1   3  13       1717.61       1822.47        48.38 o
   2   3  13          1.63          0.14         2.27 o
   3   3  13        167.46        134.97        15.87 o
   4   3  13         67.10         82.44        13.26 o
   5   3  13        111.90         95.30         8.09 o
   6   3  13         54.17         48.89         7.50 o
   7   3  13        400.12        453.72        31.47 o
   8   3  13         21.95         19.95         6.64 o
   9   3  13          5.06          2.47         2.78 o
  -6   4  13          9.40          7.07         3.88 o
  -5   4  13        197.90        181.47        15.81 o
  -4   4  13         29.99         35.64         6.22 o
  -3   4  13        460.46        391.95        16.89 o
  -2   4  13        423.65        401.61        28.94 o
  -1   4  13          3.77          7.69         4.01 o
   0   4  13        576.07        630.54        29.95 o
   1   4  13        887.19        915.92        46.25 o
   2   4  13         55.23         44.37         9.32 o
   3   4  13        722.88        741.27        40.47 o
   4   4  13         22.15         21.60         6.59 o
   5   4  13        107.44        103.16         7.32 o
   6   4  13        618.68        550.45        25.64 o
   7   4  13        186.71        200.77        14.31 o
   8   4  13        157.03        192.79        12.50 o
   9   4  13         57.09         46.67         7.13 o
  -6   5  13        115.86        127.23        11.22 o
  -5   5  13          1.56          3.64         2.50 o
  -4   5  13          0.29          7.40         3.06 o
  -3   5  13        269.74        231.44        15.37 o
  -2   5  13        274.44        231.20        15.64 o
  -1   5  13        490.84        414.71        14.52 o
   0   5  13       1031.60       1184.33        55.70 o
   1   5  13        225.27        221.10        21.09 o
   2   5  13        142.53        161.56        17.73 o
   3   5  13        483.29        569.85        35.03 o
   4   5  13        363.91        313.84        12.73 o
   5   5  13        828.37        845.70        23.24 o
   6   5  13         49.82         41.25         7.74 o
   7   5  13         71.93        105.22        10.21 o
   8   5  13         97.62        101.69         8.59 o
   9   5  13          8.32          8.06         3.27 o
  -5   6  13         15.56         21.55         4.68 o
  -4   6  13         27.84         35.20         7.91 o
  -3   6  13        414.26        392.31        28.73 o
  -2   6  13        123.54        117.31        15.84 o
  -1   6  13        381.46        398.40        20.80 o
   0   6  13         12.42         11.09         2.92 o
   1   6  13        110.32        105.08        10.23 o
   2   6  13        859.32        765.72        30.22 o
   3   6  13        138.51        122.09         8.83 o
   4   6  13          4.33          5.57         2.02 o
   5   6  13        176.73        163.18        13.14 o
   6   6  13          8.74         10.01         3.69 o
   7   6  13        213.47        219.96        14.18 o
   8   6  13          8.64          6.45         2.23 o
  -4   7  13         12.45         17.29         4.69 o
  -3   7  13        217.41        264.29        20.58 o
  -2   7  13          2.83          1.20         3.39 o
  -1   7  13        131.98        151.21        11.92 o
   0   7  13        228.19        242.95        12.63 o
   1   7  13        544.18        537.02        24.82 o
   2   7  13         75.60         78.98         8.96 o
   3   7  13        113.13        109.67         7.21 o
   4   7  13         26.15         26.45         4.36 o
   5   7  13          9.30          4.90         2.60 o
   6   7  13          1.99          3.38         2.78 o
   7   7  13          1.57          0.71         2.39 o
   8   7  13         83.51         85.63         9.00 o
  -3   8  13         22.19         23.18         4.39 o
  -2   8  13        126.90        151.81        13.64 o
  -1   8  13         10.00         14.34         3.46 o
   0   8  13        323.58        320.63        24.27 o
   1   8  13        336.15        353.00        18.47 o
   2   8  13         42.16         32.00         5.47 o
   3   8  13          2.92         -8.03        11.56 o
   4   8  13          5.51          3.11         5.54 o
   5   8  13         13.62         12.45         5.92 o
   6   8  13         71.46         84.15         9.36 o
   7   8  13         14.72          7.77         3.60 o
   0   9  13          0.76          3.00         2.74 o
   1   9  13          6.88         10.05         4.94 o
   2   9  13        345.32        391.12        17.15 o
   3   9  13          2.09         -1.32         2.16 o
   4   9  13         41.56         52.39         5.43 o
   5   9  13         84.63        113.84        10.94 o
  -3  -8  14         46.54         67.04         8.40 o
  -2  -8  14         10.93         10.90         3.94 o
  -1  -8  14         30.16         36.74         7.15 o
   0  -8  14         16.76         17.29         4.43 o
  -6  -7  14          6.63          0.05         1.97 o
  -5  -7  14         33.55         26.44         6.08 o
  -4  -7  14         18.38         24.54         4.50 o
  -3  -7  14         40.75         53.60        12.70 o
  -2  -7  14          2.89          9.01         5.88 o
  -1  -7  14        220.70        197.71        20.01 o
   0  -7  14         70.07         55.97        10.78 o
   1  -7  14          0.74          3.81         2.74 o
   2  -7  14         88.10         87.94        10.57 o
   3  -7  14         10.43          9.12         3.37 o
  -7  -6  14          0.12          1.53         2.11 o
  -6  -6  14          3.85          3.68         3.56 o
  -5  -6  14         48.95         53.94         7.00 o
  -4  -6  14        150.26        141.11        16.56 o
  -3  -6  14          2.49          3.97         2.83 o
  -2  -6  14        102.16         83.98        13.98 o
  -1  -6  14         62.03         64.58        12.67 o
   0  -6  14        193.91        178.19        20.38 o
   1  -6  14          3.25          7.98         5.93 o
   2  -6  14         18.41         16.83         5.35 o
   3  -6  14          6.85          3.05         4.63 o
   4  -6  14        192.81        222.75        17.67 o
  -7  -5  14          1.60         -2.13         3.57 o
  -6  -5  14         58.15         63.04        11.04 o
  -5  -5  14         32.39         31.97         5.98 o
  -4  -5  14        234.37        227.55        15.99 o
  -3  -5  14         90.80         87.43        10.01 o
  -2  -5  14        356.04        317.64        27.36 o
  -1  -5  14         30.47         25.77         8.61 o
   0  -5  14          7.23          3.87         4.46 o
   1  -5  14        159.40        152.73        18.94 o
   2  -5  14          0.37          7.22         5.47 o
   3  -5  14        230.42        220.88        15.57 o
   4  -5  14          0.64         -5.00         5.39 o
   5  -5  14         29.15         30.66         7.27 o
  -8  -4  14         50.40         58.41         7.38 o
  -7  -4  14         14.88         20.66         6.15 o
  -6  -4  14         59.99         61.13         7.74 o
  -5  -4  14        127.59        125.65        11.67 o
  -4  -4  14          2.67          0.78         2.85 o
  -3  -4  14        200.53        188.83        14.24 o
  -2  -4  14        247.63        201.71        10.18 o
  -1  -4  14         36.59         56.28        10.60 o
   0  -4  14        401.69        415.90        30.25 o
   1  -4  14        272.95        258.62        23.89 o
   2  -4  14        899.60       1018.55        36.91 o
   3  -4  14          2.77         -1.07         7.48 o
   4  -4  14        185.78        176.04        20.26 o
   5  -4  14         59.65         44.50         6.59 o
   6  -4  14         67.13         59.66         6.19 o
  -8  -3  14         45.88         45.07         6.89 o
  -7  -3  14         35.39         29.58         5.04 o
  -6  -3  14         73.78         82.08         9.28 o
  -5  -3  14          6.14         25.20         5.37 o
  -4  -3  14          6.17          1.80         3.84 o
  -3  -3  14         21.46         16.37         6.05 o
  -2  -3  14         53.82         57.20        10.29 o
  -1  -3  14          7.62          4.86         3.69 o
   0  -3  14         68.18         75.46        11.81 o
   1  -3  14        109.33        118.33        15.79 o
   2  -3  14        118.51        101.58        14.92 o
   3  -3  14       1190.92       1174.62        58.13 o
   4  -3  14        125.20        117.99        16.48 o
   5  -3  14          2.69          4.25         4.70 o
   6  -3  14         29.55         28.27         5.19 o
   7  -3  14          2.18         -1.30         1.55 o
  -8  -2  14         31.86         36.27         6.11 o
  -7  -2  14         68.97         86.59        15.14 o
  -6  -2  14         36.75         37.05         8.24 o
  -5  -2  14         65.03         76.70         7.42 o
  -4  -2  14        581.53        595.74        21.11 o
  -3  -2  14        298.44        301.70        24.48 o
  -2  -2  14        257.53        284.90        16.38 o
  -1  -2  14        122.00        141.19        38.77 o
   0  -2  14          0.87          2.73         3.88 o
   1  -2  14        207.27        184.22        18.46 o
   2  -2  14          0.79          6.06         4.47 o
   3  -2  14        179.82        197.65        20.41 o
   4  -2  14          1.79          4.60         5.42 o
   5  -2  14         23.30         33.14         6.49 o
   6  -2  14         25.45         26.36         5.44 o
   7  -2  14          4.00          8.49         4.82 o
  -8  -1  14         66.42         61.60         7.78 o
  -7  -1  14         90.11        121.25        14.67 o
  -6  -1  14        699.87        749.42        34.29 o
  -5  -1  14        156.66        185.36        11.41 o
  -4  -1  14        175.72        153.07        12.50 o
  -3  -1  14          1.43          3.69         3.41 o
  -2  -1  14        539.39        528.28        31.12 o
  -1  -1  14        111.28        115.51        12.87 o
   0  -1  14        206.86        191.84        20.03 o
   1  -1  14        316.61        356.59        24.96 o
   2  -1  14         80.52         79.35        11.72 o
   3  -1  14        787.96        777.37        41.75 o
   4  -1  14        125.94        105.03         8.34 o
   5  -1  14          1.36          4.11         4.39 o
   6  -1  14        503.22        561.64        37.43 o
   7  -1  14        420.70        400.53        28.95 o
   8  -1  14         12.03          9.21         4.07 o
  -8   0  14         80.21         79.90         8.75 o
  -7   0  14        178.74        146.54        16.21 o
  -6   0  14          1.91          2.26         2.97 o
  -5   0  14         38.78         34.52         4.76 o
  -4   0  14        276.58        246.08        15.82 o
  -3   0  14          0.18          0.78         2.41 o
  -2   0  14        313.87        327.48        23.10 o
  -1   0  14        827.07        759.85        26.36 o
   0   0  14       1560.11       1506.34       212.85 o
   1   0  14         33.70         25.02         5.05 o
   2   0  14         15.66         11.44         4.71 o
   3   0  14        545.21        620.75        34.40 o
   4   0  14         11.78         11.97         5.25 o
   5   0  14         19.08          4.34         8.78 o
   6   0  14        323.50        302.83        26.61 o
   7   0  14         35.85         34.62         8.64 o
   8   0  14         19.80          7.72         4.39 o
  -7   1  14         12.72         10.79         3.21 o
  -6   1  14          0.23          1.46         3.77 o
  -5   1  14        366.07        376.34        21.12 o
  -4   1  14       1920.51       1825.88        53.47 o
  -3   1  14        579.45        466.43        30.58 o
  -2   1  14          7.44          5.79         3.44 o
  -1   1  14         58.67         42.25         7.38 o
   0   1  14       1492.33       1563.51        41.29 o
   1   1  14        218.04        298.23        14.94 o
   2   1  14       1137.24       1265.07        36.85 o
   3   1  14        137.85        116.14        14.45 o
   4   1  14        136.54        108.30        14.71 o
   5   1  14        122.45        120.54         9.16 o
   6   1  14         61.21         38.71         9.08 o
   7   1  14         18.96         21.02         4.87 o
   8   1  14         26.20         21.54         6.33 o
   9   1  14         25.03         25.22         4.86 o
  -7   2  14         16.16         14.44         3.53 o
  -6   2  14         31.87         24.72         8.07 o
  -5   2  14         10.31         14.07         4.50 o
  -4   2  14        423.65        418.25        17.48 o
  -3   2  14          0.13         -2.44         3.36 o
  -2   2  14         78.77         76.97        11.38 o
  -1   2  14          0.70          3.77         3.51 o
   0   2  14        324.14        357.56        21.47 o
   1   2  14        633.52        688.79        25.04 o
   2   2  14        177.66        178.00        12.07 o
   3   2  14        130.79        163.38        17.02 o
   4   2  14         12.09         14.18         6.59 o
   5   2  14        170.51        152.05        12.73 o
   6   2  14         77.40         88.30         7.77 o
   7   2  14         27.01         21.00         4.85 o
   8   2  14         18.24         13.34         4.81 o
   9   2  14        135.00        120.52        11.01 o
  -7   3  14        146.90        165.65        11.96 o
  -6   3  14         84.97         89.03        13.08 o
  -5   3  14          4.50          1.49         2.49 o
  -4   3  14        296.93        270.98        37.19 o
  -3   3  14         50.47         67.18         6.66 o
  -2   3  14         20.65         10.62         4.86 o
  -1   3  14        348.49        353.11        24.29 o
   0   3  14         72.80         77.11        13.22 o
   1   3  14         84.95         86.10         8.15 o
   2   3  14        906.37        917.22        31.83 o
   3   3  14          8.95         10.24         5.06 o
   4   3  14        128.55        131.32        16.64 o
   5   3  14        276.05        252.90        13.61 o
   6   3  14         17.23         23.22         7.05 o
   7   3  14          0.56          4.06         4.20 o
   8   3  14        182.36        169.38        13.21 o
   9   3  14         12.49         16.90         4.58 o
  -6   4  14          1.92          5.24         2.11 o
  -5   4  14        196.64        197.28        13.26 o
  -4   4  14          6.86         11.20         3.85 o
  -3   4  14        453.01        447.51        18.15 o
  -2   4  14         32.72         27.19         5.19 o
  -1   4  14        389.31        410.66        27.89 o
   0   4  14        320.15        341.30        26.46 o
   1   4  14          2.26          0.82         3.19 o
   2   4  14        506.16        511.96        22.75 o
   3   4  14        455.41        485.12        32.11 o
   4   4  14          3.68          2.02         3.15 o
   5   4  14        654.15        654.19        19.92 o
   6   4  14        252.54        245.28        16.28 o
   7   4  14        128.40        147.72        12.12 o
   8   4  14          2.47          0.10         2.18 o
   9   4  14          6.56          6.46         2.96 o
  -6   5  14          1.69          3.82         2.12 o
  -5   5  14         45.87         42.13         7.44 o
  -4   5  14         45.60         47.22         6.54 o
  -3   5  14        801.76        747.25        31.27 o
  -2   5  14        449.10        413.79        21.37 o
  -1   5  14          0.69         -1.13         2.34 o
   0   5  14         83.00         80.11         6.12 o
   1   5  14        155.84        186.44        19.54 o
   2   5  14         82.30         82.64        12.84 o
   3   5  14        312.14        291.87        10.64 o
   4   5  14        236.51        228.48         9.51 o
   5   5  14        189.06        182.81         9.90 o
   6   5  14          6.95         10.01         3.45 o
   7   5  14         28.45         23.06         4.60 o
   8   5  14         32.89         32.82         5.72 o
  -5   6  14         90.35         99.36         8.99 o
  -4   6  14         76.19         89.22        11.36 o
  -3   6  14          0.07          7.84         5.52 o
  -2   6  14         56.87         53.68        10.47 o
  -1   6  14        984.67       1012.75        35.92 o
   0   6  14         20.24         23.97         4.11 o
   1   6  14       1089.64       1029.24        36.73 o
   2   6  14        206.30        178.98        13.46 o
   3   6  14          0.47          2.22         2.15 o
   4   6  14        398.92        404.84        14.50 o
   5   6  14         73.91         76.73         8.99 o
   6   6  14        179.50        182.78        13.44 o
   7   6  14         46.07         39.45         5.92 o
   8   6  14          0.62          0.09         2.20 o
  -4   7  14         65.73         87.58         8.68 o
  -3   7  14        270.88        285.47        20.59 o
  -2   7  14          0.35          1.10         3.11 o
  -1   7  14        121.37        121.04        10.40 o
   0   7  14        162.35        173.01        10.48 o
   1   7  14         45.34         45.44         7.27 o
   2   7  14        755.12        745.41        29.99 o
   3   7  14         78.36         56.62        12.11 o
   4   7  14        699.97        705.86        19.68 o
   5   7  14          1.76          4.33         2.36 o
   6   7  14          1.37          0.12         2.62 o
   7   7  14          0.12          1.86         3.50 o
   8   7  14         14.18         15.04         3.68 o
  -2   8  14         21.19         21.77         5.25 o
  -1   8  14         54.93         53.84         5.78 o
   0   8  14         13.67         13.97         5.79 o
   1   8  14         17.44         31.93        13.36 o
   2   8  14         27.25         31.39         5.50 o
   3   8  14          3.41         -3.52         3.52 o
   4   8  14        110.11        115.86         9.37 o
   5   8  14         20.38         21.21         5.22 o
   6   8  14          8.51         12.28         4.49 o
   7   8  14          2.81          3.55         2.29 o
   0   9  14          1.60          3.44         2.57 o
   1   9  14         20.19         26.41         5.67 o
   2   9  14         58.32         72.10         8.48 o
   3   9  14         94.51        104.72         8.16 o
   4   9  14         60.36         73.62         8.31 o
   5   9  14          9.36          8.23         3.82 o
  -2  -8  15          8.62         11.87         4.15 o
  -1  -8  15          3.59          3.81         3.24 o
  -5  -7  15        172.08        188.80        13.80 o
  -4  -7  15         52.87         55.55         5.81 o
  -3  -7  15         21.26         27.29         7.61 o
  -2  -7  15         30.30         27.23         7.82 o
  -1  -7  15        100.23         89.30        13.31 o
   0  -7  15        140.99        126.80        15.35 o
   1  -7  15         10.24         12.04         3.48 o
   2  -7  15          4.04          8.93         3.66 o
  -6  -6  15        144.34        134.80        12.44 o
  -5  -6  15          0.15          1.98         2.13 o
  -4  -6  15          4.18          1.47         5.83 o
  -3  -6  15        367.51        429.59        31.05 o
  -2  -6  15        178.58        167.23        19.62 o
  -1  -6  15        262.75        202.79        21.59 o
   0  -6  15        641.44        603.49        39.07 o
   1  -6  15        176.71        211.39        21.71 o
   2  -6  15         19.96         26.75         5.48 o
   3  -6  15          0.82          5.30         4.50 o
   4  -6  15         26.03         33.48         6.32 o
  -7  -5  15         45.80         47.08         7.32 o
  -6  -5  15         45.92         55.10         6.78 o
  -5  -5  15         48.10         44.55         6.79 o
  -4  -5  15        129.09        115.84        13.85 o
  -3  -5  15        233.56        230.62        16.24 o
  -2  -5  15        206.33        213.86        22.54 o
  -1  -5  15        470.15        471.74        34.35 o
   0  -5  15        736.50        617.83        40.05 o
   1  -5  15         71.90         87.69        14.55 o
   2  -5  15         98.13        106.72        15.33 o
   3  -5  15          8.63          5.75         5.85 o
   4  -5  15          0.10         -2.12         4.24 o
   5  -5  15          0.11          0.17         1.32 o
  -7  -4  15          1.59          1.23         3.74 o
  -6  -4  15        178.73        189.36        13.30 o
  -5  -4  15          7.79          6.49         3.65 o
  -4  -4  15         17.18         23.34         5.20 o
  -3  -4  15         28.93         20.97         4.98 o
  -2  -4  15        237.88        248.02        16.47 o
  -1  -4  15          5.55          6.48         5.59 o
   0  -4  15          4.22          8.68         5.65 o
   1  -4  15        653.66        612.71        38.93 o
   2  -4  15        607.24        678.46        28.99 o
   3  -4  15        115.64        119.69        20.99 o
   4  -4  15          5.06          2.71         4.50 o
   5  -4  15        126.24        107.96         9.95 o
   6  -4  15          3.69          4.31         1.97 o
  -7  -3  15        181.25        170.69        13.35 o
  -6  -3  15          1.29         -2.75         2.75 o
  -5  -3  15        470.67        461.59        23.20 o
  -4  -3  15        269.76        279.33        12.20 o
  -3  -3  15        101.55        105.23         8.48 o
  -2  -3  15          2.06          5.09         3.65 o
  -1  -3  15        894.95        711.29        40.48 o
   0  -3  15         95.43         85.73        13.00 o
   1  -3  15        120.89        106.31        14.90 o
   2  -3  15          1.01          6.41         2.98 o
   3  -3  15       1043.24       1103.66        56.50 o
   4  -3  15         12.83         21.01         7.03 o
   5  -3  15          9.97         10.12         5.25 o
   6  -3  15         34.36         23.64         4.82 o
   7  -3  15          0.21          3.36         2.71 o
  -7  -2  15         26.21         30.20         5.10 o
  -6  -2  15        152.23        160.59        12.72 o
  -5  -2  15        305.74        277.65        17.11 o
  -4  -2  15        879.18        801.14        32.34 o
  -3  -2  15          0.55         -1.12         3.33 o
  -2  -2  15          0.52          3.85         2.28 o
  -1  -2  15        198.57        246.04        27.03 o
   0  -2  15        378.97        469.87        30.95 o
   1  -2  15        353.79        321.42        25.64 o
   2  -2  15        100.62        108.16        15.14 o
   3  -2  15        653.70        645.57        28.24 o
   4  -2  15        374.58        337.70        29.02 o
   5  -2  15         52.92         69.76         9.11 o
   6  -2  15         36.91         46.49         6.80 o
   7  -2  15        401.86        436.88        26.83 o
  -7  -1  15         10.11         14.11         5.28 o
  -6  -1  15         12.73         11.37         4.42 o
  -5  -1  15        454.52        440.86        30.40 o
  -4  -1  15        428.72        412.67        16.86 o
  -3  -1  15          5.71          4.70         4.55 o
  -2  -1  15        192.03        197.42        18.71 o
  -1  -1  15        305.59        264.82        15.08 o
   0  -1  15       2357.91       2574.34       127.19 o
   1  -1  15         61.94         35.10         7.98 o
   2  -1  15        394.97        375.52        27.00 o
   3  -1  15        100.12        108.90        14.42 o
   4  -1  15         22.99         10.64         3.18 o
   5  -1  15         15.05         11.84         5.99 o
   6  -1  15        164.78        189.28        20.49 o
   7  -1  15          5.65          8.03         4.98 o
   8  -1  15         29.91         20.07         5.02 o
  -7   0  15         70.44         68.59         6.96 o
  -6   0  15         19.24         23.53         9.26 o
  -5   0  15          6.37          8.37         4.03 o
  -4   0  15          0.33          2.83         1.76 o
  -3   0  15       1007.15        979.59        48.19 o
  -2   0  15        839.68        724.69        38.08 o
  -1   0  15         73.82         68.49         9.82 o
   0   0  15        322.93        350.45        20.50 o
   1   0  15       1327.96       1357.19        39.43 o
   2   0  15         86.60         88.97        11.99 o
   3   0  15        328.61        346.70        24.77 o
   4   0  15          3.44          6.48         4.32 o
   5   0  15         37.67         28.15         5.65 o
   6   0  15        232.90        211.92        21.91 o
   7   0  15          9.72          7.38         4.91 o
   8   0  15        113.78        106.10        12.15 o
  -7   1  15         32.97         29.42         4.59 o
  -6   1  15          6.26          2.69         2.85 o
  -5   1  15          0.25          1.47         2.46 o
  -4   1  15        204.26        213.69        12.16 o
  -3   1  15       1958.67       1815.84        73.53 o
  -2   1  15        180.28        146.51        15.53 o
  -1   1  15         22.35         15.99         5.28 o
   0   1  15        198.65        201.85        15.80 o
   1   1  15         71.77         83.67         7.89 o
   2   1  15         11.09         12.06         3.15 o
   3   1  15        120.62        121.26        14.86 o
   4   1  15          2.87          5.66         3.62 o
   5   1  15        462.78        422.09        18.02 o
   6   1  15        268.50        229.19        22.37 o
   7   1  15         38.60         43.67         6.36 o
   8   1  15         27.63         21.16         6.12 o
  -7   2  15         13.49         11.28         2.74 o
  -6   2  15        124.28        118.76        15.07 o
  -5   2  15         59.88         49.54         5.77 o
  -4   2  15        402.93        370.66        16.51 o
  -3   2  15         77.84         80.64         7.20 o
  -2   2  15        357.54        331.72        24.80 o
  -1   2  15        935.50        856.19        40.93 o
   1   2  15          0.72          0.20         2.15 o
   2   2  15        148.92        137.73        10.91 o
   3   2  15         77.29         87.35        12.67 o
   4   2  15        244.38        235.04        22.36 o
   5   2  15         38.83         34.95         6.27 o
   6   2  15          7.81          5.48         3.46 o
   7   2  15          0.60          6.92         2.90 o
   8   2  15         13.41         15.51         5.27 o
  -7   3  15        122.00        129.21        10.94 o
  -6   3  15         58.63         46.88         9.03 o
  -5   3  15          0.84          1.44         2.67 o
  -4   3  15        168.71        140.95        12.23 o
  -3   3  15         39.98         41.41         5.40 o
  -2   3  15        167.68        144.74        16.32 o
  -1   3  15          6.27          4.85         4.07 o
   0   3  15          4.38          0.85         3.11 o
   1   3  15         46.42         49.96         6.46 o
   2   3  15        473.90        476.10        27.50 o
   3   3  15         80.67         67.74        11.62 o
   4   3  15          8.47          9.95         6.04 o
   5   3  15        194.59        201.13        12.20 o
   6   3  15         11.98         12.45         6.40 o
   7   3  15        382.48        408.38        24.95 o
   8   3  15         41.35         24.39         4.13 o
   9   3  15         65.30         72.10         7.89 o
  -6   4  15        121.69        131.54         8.94 o
  -5   4  15         13.83         13.75         5.14 o
  -4   4  15        220.71        181.71        14.61 o
  -3   4  15          0.86         10.19         5.53 o
  -2   4  15        287.13        249.02        15.93 o
  -1   4  15        276.87        251.90        12.84 o
   0   4  15        136.50        123.43        15.97 o
   1   4  15         15.00         29.90         7.88 o
   2   4  15         69.00         78.89         8.61 o
   3   4  15         22.84         28.08         7.57 o
   4   4  15        249.04        224.78        10.79 o
   5   4  15          9.08         10.25         2.90 o
   6   4  15         10.32         14.04         3.93 o
   7   4  15         25.38         44.39         6.59 o
   8   4  15          5.35          6.72         2.58 o
  -5   5  15          8.72          6.94         2.59 o
  -4   5  15         14.96         10.28         5.45 o
  -3   5  15          3.56          5.45         2.95 o
  -2   5  15         24.47         36.45         9.04 o
  -1   5  15         13.84         10.66         2.88 o
   0   5  15          0.12          2.19         1.91 o
   1   5  15         67.05         60.02        10.92 o
   2   5  15        454.22        468.75        18.08 o
   3   5  15         79.24         70.85         5.77 o
   4   5  15       1056.26       1029.27        25.83 o
   5   5  15        118.47        110.08         8.73 o
   6   5  15         41.39         34.14         5.96 o
   7   5  15         21.12         15.17         4.36 o
   8   5  15          4.11          1.01         2.69 o
  -4   6  15          0.33         -0.56         2.68 o
  -3   6  15          9.78          7.89         4.66 o
  -2   6  15          0.72          9.55         4.81 o
  -1   6  15          7.55          8.12         4.96 o
   0   6  15         77.55         80.91         7.45 o
   1   6  15        476.34        451.79        32.13 o
   2   6  15        286.35        263.20        16.65 o
   3   6  15         39.42         29.23         5.11 o
   4   6  15        404.24        375.11        16.02 o
   5   6  15          1.53          1.54         2.54 o
   6   6  15         62.05         48.61         6.74 o
   7   6  15          2.99          5.77         2.93 o
   8   6  15          8.81          7.35         2.80 o
  -3   7  15        300.84        308.17        20.39 o
  -2   7  15         77.09         73.17        10.78 o
  -1   7  15         85.97         83.24         8.36 o
   0   7  15          0.01          0.41         3.30 o
   1   7  15        295.39        321.35        18.40 o
   2   7  15         50.52         49.47         8.57 o
   3   7  15          2.32         -3.36         3.36 o
   4   7  15        107.74         92.78         6.30 o
   5   7  15        596.51        607.84        19.91 o
   6   7  15         26.35         29.61         5.06 o
   7   7  15         16.99         15.42         4.73 o
  -2   8  15          1.13          1.50         2.45 o
  -1   8  15         36.28         38.77         4.73 o
   0   8  15         39.77         40.05         7.82 o
   1   8  15          6.66         16.60        15.33 o
   2   8  15        145.23        169.99        12.36 o
   3   8  15         26.56         34.97         5.65 o
   4   8  15          0.57         -2.90         2.90 o
   5   8  15          2.46         -4.23         4.31 o
   6   8  15         45.66         59.63         7.78 o
   0   9  15          0.26         -1.55         1.82 o
   1   9  15         26.50         33.38         6.18 o
   2   9  15         22.86         23.69         5.75 o
   3   9  15         77.67         93.13        11.44 o
   4   9  15         29.86         47.55        12.86 o
   5   9  15         14.09         28.32         5.50 o
  -4  -7  16         36.33         39.69         7.23 o
  -3  -7  16         29.66         31.03         7.23 o
  -2  -7  16          1.68         -1.52         3.81 o
  -1  -7  16         66.18         83.09        11.93 o
   0  -7  16          2.70          2.39         4.10 o
   1  -7  16          0.24          0.67         3.46 o
  -6  -6  16          0.42          1.63         2.64 o
  -5  -6  16         41.00         33.31         4.68 o
  -4  -6  16          1.08         -2.41         3.70 o
  -3  -6  16        128.08        114.81        15.22 o
  -2  -6  16          1.79          1.15         3.57 o
  -1  -6  16          0.28          0.35         4.54 o
   0  -6  16         27.37         39.14         9.75 o
   1  -6  16        516.03        465.84        32.07 o
   2  -6  16        162.06        170.00        13.20 o
   3  -6  16         99.36        118.67        13.13 o
   4  -6  16        104.84        115.52        10.63 o
  -6  -5  16         67.81         81.16         7.51 o
  -5  -5  16          3.31          3.25         6.18 o
  -4  -5  16         25.73         19.77         4.69 o
  -3  -5  16         13.02         16.79         6.93 o
  -2  -5  16          3.84          0.94         4.37 o
  -1  -5  16        712.35        639.92        41.14 o
   0  -5  16         56.16         59.06        11.91 o
   1  -5  16         19.14         32.45         9.80 o
   2  -5  16         14.93         11.54         6.80 o
   3  -5  16         11.59          4.54         4.92 o
   4  -5  16          9.09         14.62         6.00 o
   5  -5  16          0.89          5.94         3.32 o
  -7  -4  16          0.12         -2.78         2.78 o
  -6  -4  16         57.86         49.19         6.40 o
  -5  -4  16         40.80         46.36        10.34 o
  -4  -4  16         28.10         26.56         5.59 o
  -3  -4  16         22.99         20.51         5.14 o
  -2  -4  16         60.17         60.60        12.24 o
  -1  -4  16         23.33         30.40         8.35 o
   0  -4  16         55.96         56.37        11.51 o
   1  -4  16         52.74         55.77        11.37 o
   2  -4  16        579.18        589.19        26.77 o
   3  -4  16          4.13          1.63         2.72 o
   4  -4  16          3.57          0.02         4.48 o
   5  -4  16         49.24         55.98         6.82 o
   6  -4  16        135.76        143.07         8.19 o
  -7  -3  16         20.99         19.16         3.71 o
  -6  -3  16         71.74         70.14         8.05 o
  -5  -3  16        568.58        520.56        24.49 o
  -4  -3  16          9.03          4.04         3.70 o
  -3  -3  16         61.98         67.08         6.82 o
  -2  -3  16          1.08          4.25         6.82 o
  -1  -3  16        440.05        376.83        16.45 o
   0  -3  16        198.84        183.03        19.51 o
   1  -3  16       1073.35       1113.11        38.65 o
   2  -3  16        233.87        253.70        21.22 o
   3  -3  16          2.92         -5.14         5.14 o
   4  -3  16          0.26          0.99         3.50 o
   5  -3  16         12.13          6.56         4.88 o
   6  -3  16          8.66         12.68         3.63 o
  -7  -2  16        178.03        190.11        16.86 o
  -6  -2  16          3.56          7.70         5.66 o
  -5  -2  16         24.50         43.52         6.72 o
  -4  -2  16          7.85          8.44         2.94 o
  -3  -2  16         93.17         68.49         6.92 o
  -2  -2  16         95.56        100.89        14.25 o
  -1  -2  16          8.36         12.56         3.73 o
   0  -2  16        830.73        833.96        44.53 o
   1  -2  16        170.05        170.49        18.55 o
   2  -2  16        735.89        731.03        42.28 o
   3  -2  16        499.11        529.57        36.62 o
   4  -2  16         39.58         44.05        10.33 o
   5  -2  16         39.66         24.59         5.78 o
   6  -2  16         41.75         42.86         6.47 o
   7  -2  16         30.96         31.69         6.75 o
  -7  -1  16         16.20         19.89         5.92 o
  -6  -1  16          2.83          5.07         2.35 o
  -5  -1  16        348.66        361.90        26.21 o
  -4  -1  16        632.32        613.05        22.25 o
  -3  -1  16        227.09        206.10        11.76 o
  -2  -1  16       1065.60       1159.29        54.15 o
  -1  -1  16          3.68          6.90         5.14 o
   0  -1  16       1322.50       1418.01        42.22 o
   1  -1  16        333.88        352.96        26.17 o
   2  -1  16        551.01        543.86        34.21 o
   3  -1  16        339.21        308.19        25.33 o
   4  -1  16         86.94         63.82         8.33 o
   5  -1  16        769.32        820.43        48.08 o
   6  -1  16         56.65         61.34        11.34 o
   7  -1  16          3.14          2.10         3.93 o
   8  -1  16         11.42          8.76         3.31 o
  -7   0  16          0.82         -2.39         2.80 o
  -6   0  16         39.41         41.17         6.37 o
  -5   0  16        703.75        734.25        31.36 o
  -4   0  16         12.60         10.17         2.70 o
  -3   0  16          3.08          8.91         5.39 o
  -2   0  16         86.24         60.97        10.22 o
  -1   0  16          0.46         -1.77         3.31 o
   0   0  16        127.92        118.75         7.85 o
   1   0  16        151.67        137.94        14.99 o
   2   0  16          1.34          3.72         3.64 o
   3   0  16         14.70         52.58        29.97 o
   4   0  16         53.47         66.13        11.62 o
   5   0  16          9.38         10.38         3.62 o
   6   0  16         16.12         13.98         5.64 o
   7   0  16         58.04         55.75         6.71 o
   8   0  16        190.63        184.37        15.03 o
  -7   1  16        143.08        128.94         8.87 o
  -6   1  16         90.67         88.66         9.28 o
  -5   1  16          0.48         -2.37         2.37 o
  -4   1  16          1.27         -0.29         2.15 o
  -3   1  16       2961.56       2465.36        67.37 o
  -2   1  16         14.15          5.86         3.14 o
  -1   1  16        482.18        421.60        26.68 o
   0   1  16         70.18         58.35        10.05 o
   1   1  16        512.64        495.54        21.48 o
   2   1  16        506.30        496.49        21.21 o
   3   1  16        595.05        666.43        39.17 o
   4   1  16         66.97         80.03         7.31 o
   5   1  16         21.49         20.87         3.98 o
   6   1  16          9.72         17.74         6.14 o
   7   1  16         26.09         25.33         4.88 o
   8   1  16         17.87         21.00         5.54 o
  -7   2  16         16.52         17.38         3.11 o
  -6   2  16         11.14          7.37         3.57 o
  -5   2  16         83.80         75.10         8.64 o
  -4   2  16        244.02        209.90        15.15 o
  -3   2  16        429.28        376.40        16.43 o
  -2   2  16          0.96         -3.43         3.80 o
  -1   2  16        181.00        192.53        17.58 o
   0   2  16         11.19          7.74         4.72 o
   1   2  16          8.83          8.39         3.18 o
   2   2  16        390.75        413.92        20.33 o
   3   2  16        219.15        199.72        20.43 o
   4   2  16         54.06         55.71        12.18 o
   5   2  16         42.04         39.36         7.13 o
   6   2  16        220.68        181.78        19.89 o
   7   2  16          0.14          4.83         2.68 o
   8   2  16          0.34          0.82         4.25 o
  -6   3  16        129.64        146.39        10.43 o
  -5   3  16         48.81         41.63         6.38 o
  -4   3  16        137.59        157.51        18.07 o
  -3   3  16         19.01         21.09         4.73 o
  -2   3  16        276.15        247.67        15.69 o
  -1   3  16        362.37        318.79        23.77 o
   0   3  16          8.55         10.33         5.20 o
   1   3  16          2.63          6.87         4.19 o
   2   3  16        612.72        670.42        27.29 o
   3   3  16       2680.28       2697.53       100.25 o
   4   3  16        326.42        345.17        13.49 o
   5   3  16         28.17         20.74         5.04 o
   6   3  16         88.42         66.39         8.28 o
   7   3  16        180.52        153.65        14.25 o
   8   3  16          1.88          2.50         1.86 o
  -6   4  16         39.93         48.59         5.01 o
  -5   4  16          1.14          2.77         2.43 o
  -4   4  16        310.05        305.08        24.89 o
  -3   4  16        253.47        226.31        22.13 o
  -2   4  16         27.49         28.92         5.53 o
  -1   4  16        415.26        379.27        15.75 o
   0   4  16         44.04         42.55         9.33 o
   1   4  16        704.36        760.90        43.92 o
   2   4  16        105.13        104.98        14.78 o
   3   4  16          3.16          2.55         2.79 o
   4   4  16         49.38         52.17         5.22 o
   5   4  16        252.22        235.02        16.33 o
   6   4  16         65.42         62.35         7.98 o
   7   4  16          0.42          2.57         2.22 o
   8   4  16        327.88        343.25        15.33 o
  -5   5  16          0.47          1.90         1.21 o
  -4   5  16         72.02         69.01         7.67 o
  -3   5  16         53.92         27.58         7.14 o
  -2   5  16        187.44        173.11        19.29 o
  -1   5  16         60.71         56.81         8.81 o
   0   5  16         31.31         26.83         5.90 o
   1   5  16         32.18         17.74         3.66 o
   2   5  16         34.15         30.03         4.40 o
   3   5  16        415.23        402.25        14.52 o
   4   5  16         72.99         60.80         5.58 o
   5   5  16        304.93        333.00        15.46 o
   6   5  16          7.81         12.45         3.89 o
   7   5  16          6.86          5.64         2.86 o
   8   5  16         37.08         39.12         4.70 o
  -4   6  16        200.04        180.75        10.10 o
  -3   6  16         44.04         44.43         8.67 o
  -2   6  16          3.03          3.30         3.83 o
  -1   6  16        886.51        904.45        50.52 o
   0   6  16         23.58         32.46         5.65 o
   1   6  16        277.80        271.77        17.20 o
   2   6  16        431.98        411.12        21.39 o
   3   6  16       1089.75       1012.32        35.96 o
   4   6  16        944.96       1005.23        28.61 o
   5   6  16        182.32        187.73        13.40 o
   6   6  16          0.82          3.55         2.54 o
   7   6  16          7.71          8.81         3.18 o
   8   6  16         10.52          9.13         2.64 o
  -3   7  16         18.09         25.03         5.79 o
  -2   7  16         12.00         20.51         5.77 o
  -1   7  16          2.38         -1.98         3.18 o
   0   7  16          2.26         -1.15         3.00 o
   1   7  16         23.68         34.79        22.01 o
   2   7  16         13.53         13.50         6.13 o
   3   7  16          0.23          0.60         2.81 o
   4   7  16         30.90         29.70         4.60 o
   5   7  16        152.07        147.29         8.69 o
   6   7  16         98.46         87.55         7.76 o
   7   7  16          0.56          1.42         3.10 o
  -1   8  16          4.71          4.30         1.70 o
   0   8  16        102.74        127.63        13.19 o
   1   8  16         71.65         69.66        10.36 o
   2   8  16        141.17        159.09        24.33 o
   3   8  16         70.84         81.17        10.54 o
   4   8  16         20.51         17.08         3.78 o
   5   8  16         37.62         47.15         7.75 o
   1   9  16         57.70         63.29         7.72 o
   2   9  16         69.18         88.54         9.65 o
   3   9  16         23.85         26.99         5.24 o
  -4  -7  17          0.08          0.81         2.26 o
  -3  -7  17          2.94          1.99         3.52 o
  -2  -7  17        144.14        152.22        15.04 o
  -1  -7  17          3.32          3.13         4.52 o
   0  -7  17          0.05         -0.44         3.56 o
  -5  -6  17          3.91          6.79         3.59 o
  -4  -6  17        265.30        272.44        21.48 o
  -3  -6  17         27.71         27.79         7.59 o
  -2  -6  17          3.71          4.74         5.31 o
  -1  -6  17          1.52          3.30         4.40 o
   0  -6  17        370.59        397.12        29.34 o
   1  -6  17        599.64        587.98        35.19 o
   2  -6  17          2.12          1.73         3.56 o
   3  -6  17        118.51        130.38        12.81 o
  -6  -5  17         78.64         79.94         9.66 o
  -5  -5  17         69.57         89.24        12.50 o
  -4  -5  17         40.30         29.47         7.89 o
  -3  -5  17         49.20         29.84         8.63 o
  -2  -5  17        208.30        219.35        22.51 o
  -1  -5  17         23.70         12.99         6.25 o
   0  -5  17         40.42         56.23        11.24 o
   1  -5  17         30.60         42.76         9.96 o
   2  -5  17        236.47        258.62        23.00 o
   3  -5  17         13.52         17.45         7.07 o
   4  -5  17        108.45        135.65        14.53 o
  -6  -4  17          2.72         -2.44         2.44 o
  -5  -4  17         28.46         38.21         7.98 o
  -4  -4  17         76.26         83.24         9.83 o
  -3  -4  17        354.00        391.50        28.23 o
  -2  -4  17         55.70         29.72         8.62 o
  -1  -4  17        127.38         85.17        14.19 o
   0  -4  17        113.65        103.56        15.21 o
   1  -4  17         35.20         31.24         6.01 o
   2  -4  17         16.09         26.95         5.58 o
   3  -4  17        278.19        278.58        16.80 o
   4  -4  17         55.79         49.76        10.51 o
   5  -4  17         38.46         43.86         5.87 o
  -7  -3  17        340.86        395.07        22.62 o
  -6  -3  17          5.13          7.48         5.28 o
  -5  -3  17        337.68        321.54        26.81 o
  -4  -3  17        106.72        105.80        10.55 o
  -3  -3  17          0.65          3.33         3.03 o
  -2  -3  17        403.89        411.08        25.22 o
  -1  -3  17         14.75         22.06         7.47 o
   0  -3  17        250.45        243.02        30.16 o
   1  -3  17          5.37          4.09         2.71 o
   2  -3  17        747.56        786.75        31.72 o
   3  -3  17         32.34         29.90         8.45 o
   4  -3  17         17.26          9.02         5.26 o
   5  -3  17        153.71        165.09        17.56 o
   6  -3  17         80.13         99.94         7.98 o
  -7  -2  17        146.58        180.59        15.69 o
  -6  -2  17          6.67          1.93         3.96 o
  -5  -2  17         91.61        107.49        12.62 o
  -4  -2  17          5.82         -0.91         5.38 o
  -3  -2  17        686.99        674.51        23.59 o
  -2  -2  17          3.46         -0.92         2.41 o
  -1  -2  17         13.54         18.23         6.17 o
   0  -2  17         75.77         86.67        13.30 o
   1  -2  17         12.98         11.85         5.36 o
   2  -2  17        135.17        154.68        18.72 o
   3  -2  17         27.79         23.87         7.99 o
   4  -2  17        291.26        261.18        25.55 o
   5  -2  17          4.84          3.36         3.23 o
   6  -2  17         68.77         68.49         7.48 o
   7  -2  17         39.14         51.88         7.74 o
  -7  -1  17          3.43          2.54         3.81 o
  -6  -1  17         20.52         30.05         5.41 o
  -5  -1  17          8.92          9.12         4.24 o
  -4  -1  17       1487.10       1459.35        38.33 o
  -3  -1  17        555.85        495.93        19.50 o
  -2  -1  17        135.60        134.45        16.23 o
  -1  -1  17        111.69        106.66        10.05 o
   0  -1  17        154.63        149.95        11.56 o
   1  -1  17        130.23        128.01        15.66 o
   2  -1  17        474.72        466.70        31.73 o
   3  -1  17        642.77        602.92        39.18 o
   4  -1  17         81.80         92.76        10.19 o
   5  -1  17          1.77          3.15         4.03 o
   6  -1  17          3.65          3.21         4.38 o
   7  -1  17         10.75         16.85         5.73 o
  -7   0  17         16.27         25.77         6.35 o
  -6   0  17        248.65        265.53        15.66 o
  -5   0  17        228.62        254.15        13.24 o
  -4   0  17        166.42        172.31        10.96 o
  -3   0  17       1076.57       1094.56        26.99 o
  -2   0  17        815.02        878.51        45.24 o
  -1   0  17          4.59          1.93         3.47 o
   0   0  17         23.35         17.78         4.02 o
   1   0  17       1560.02       1562.47        65.11 o
   2   0  17         33.33         31.65         7.70 o
   3   0  17         34.71         34.33         6.10 o
   4   0  17          4.32          5.40         2.70 o
   5   0  17        818.27        723.14        44.35 o
   6   0  17         76.44         77.90        12.91 o
   7   0  17         12.01          7.16         2.72 o
   8   0  17        116.26        109.88        10.52 o
  -7   1  17         15.07         12.61         2.84 o
  -6   1  17          2.69          3.48         2.69 o
  -5   1  17        102.97        116.14         8.96 o
  -4   1  17          6.24          8.55         2.87 o
  -3   1  17         20.48         22.06         3.47 o
  -2   1  17         26.43         17.47         6.17 o
  -1   1  17         20.84         18.73         6.06 o
   0   1  17        268.88        302.64        24.45 o
   1   1  17         60.21         41.00        12.07 o
   2   1  17       2423.41       2469.93        90.62 o
   3   1  17          0.41          2.88         3.92 o
   4   1  17          0.05          6.24         4.67 o
   5   1  17         28.14         27.41         5.59 o
   6   1  17        120.58        131.27        16.34 o
   7   1  17        168.47        175.63        12.18 o
   8   1  17          0.63         -2.65         2.79 o
  -7   2  17          5.12          3.86         2.68 o
  -6   2  17        100.70        102.32         9.19 o
  -5   2  17        146.06        141.77         9.60 o
  -4   2  17        286.00        305.62        18.32 o
  -3   2  17       1766.37       1617.94        47.14 o
  -2   2  17         49.73         34.98         4.78 o
  -1   2  17        101.61         92.43        12.30 o
   0   2  17        148.14        134.92        16.42 o
   1   2  17        174.66        157.16        12.07 o
   2   2  17         34.98         17.21         9.93 o
   3   2  17        530.34        543.61        35.19 o
   4   2  17        278.22        257.21        17.04 o
   5   2  17        256.64        220.04        15.88 o
   6   2  17          1.15          3.95         3.69 o
   7   2  17         48.77         36.92         8.11 o
   8   2  17          2.01         -3.74         3.74 o
  -6   3  17        117.55        114.75        18.91 o
  -5   3  17         26.38         23.94         3.89 o
  -4   3  17         33.16         25.39         5.20 o
  -3   3  17         19.75         20.08         5.60 o
  -2   3  17         17.94         12.48         3.59 o
  -1   3  17          6.34          8.39         5.52 o
   0   3  17        235.55        243.94        23.12 o
   1   3  17        346.81        328.94        26.98 o
   2   3  17        157.82        149.32        12.33 o
   3   3  17         48.89         71.04         8.24 o
   4   3  17         27.67         28.94         3.92 o
   5   3  17         51.14         50.94         7.48 o
   6   3  17          4.27          7.31         2.72 o
   7   3  17        231.25        222.01        13.92 o
   8   3  17         26.08         23.56         3.79 o
  -6   4  17        130.42        142.85        11.06 o
  -5   4  17          7.72          2.85         2.00 o
  -4   4  17         23.07         21.37         4.45 o
  -3   4  17        538.06        458.85        32.38 o
  -2   4  17        232.41        214.80        21.40 o
  -1   4  17          0.12          2.29         2.29 o
   0   4  17          2.68         -1.76         2.96 o
   1   4  17         57.21         51.99         5.83 o
   2   4  17         73.88         65.71         6.47 o
   3   4  17        227.84        219.41        10.58 o
   4   4  17       1075.41       1081.43        29.37 o
   5   4  17        122.15        117.88        18.58 o
   6   4  17          1.95          0.43         2.08 o
   7   4  17          8.47          4.67         2.73 o
   8   4  17         56.89         66.92         6.05 o
  -5   5  17          1.48          0.90         1.50 o
  -4   5  17         22.64         20.56         5.83 o
  -3   5  17         16.39         25.08         7.20 o
  -2   5  17         85.38         73.70        12.15 o
  -1   5  17         24.02         11.35         5.27 o
   0   5  17         30.64         20.60         4.66 o
   1   5  17        155.51        142.75         9.89 o
   2   5  17         81.57         74.30         7.11 o
   3   5  17        454.60        471.61        15.97 o
   4   5  17       1028.20       1027.64        29.85 o
   5   5  17         11.56         33.95        19.84 o
   6   5  17        100.62        123.56        10.54 o
   7   5  17          2.72          3.00         2.17 o
   8   5  17          1.91         -0.41         1.54 o
  -4   6  17          6.95          5.92         1.91 o
  -3   6  17          2.47          3.00         3.60 o
  -2   6  17        119.77        104.88        13.58 o
  -1   6  17        360.37        335.66        17.94 o
   0   6  17          0.49          0.30         3.57 o
   1   6  17        482.95        492.20        23.71 o
   2   6  17         28.77         35.07         6.65 o
   3   6  17        259.86        248.02        15.90 o
   4   6  17        264.72        286.70        11.72 o
   5   6  17         59.08         62.00        11.18 o
   6   6  17         29.47         24.23         4.68 o
   7   6  17         12.50          9.56         2.73 o
  -3   7  17         20.90         30.64         5.36 o
  -2   7  17         26.85         27.12         6.07 o
  -1   7  17         14.10          9.62         3.06 o
   0   7  17         18.80         12.07         4.65 o
   1   7  17          7.03          6.46         4.31 o
   2   7  17         91.88         81.35        19.19 o
   3   7  17        119.55        134.21        11.17 o
   4   7  17          4.55          8.66         2.87 o
   5   7  17         23.70         22.68         6.56 o
   6   7  17        323.06        341.59        15.12 o
  -1   8  17          4.39          6.32         2.41 o
   0   8  17         10.69         18.19         4.85 o
   1   8  17        197.32        200.28        17.30 o
   2   8  17         82.20         93.16        11.94 o
   3   8  17          2.26          9.96        12.42 o
   4   8  17         22.60         20.33         6.07 o
   5   8  17         79.91        115.69        10.66 o
   1   9  17          0.30          2.91         1.98 o
   2   9  17          0.77         -2.00         2.33 o
   3   9  17          7.23         10.81         3.35 o
  -3  -7  18        136.45        140.73        12.57 o
  -2  -7  18         20.64         17.90         4.99 o
  -1  -7  18          0.29         -0.16         2.92 o
   0  -7  18         13.39          6.52         4.08 o
  -5  -6  18         34.50         36.19         6.09 o
  -4  -6  18          5.20         11.20         4.64 o
  -3  -6  18          8.04         10.43         5.74 o
  -2  -6  18         11.24         15.60         6.60 o
  -1  -6  18        120.80        145.80        16.95 o
   0  -6  18        135.72        130.85        15.58 o
   1  -6  18          3.41          1.07         3.34 o
   2  -6  18         86.99         79.99        10.37 o
   3  -6  18         16.24         15.52         4.61 o
  -6  -5  18         13.91          5.30         2.77 o
  -5  -5  18          3.09          4.38         4.00 o
  -4  -5  18        123.26         87.24        13.18 o
  -3  -5  18        333.11        303.77        25.73 o
  -2  -5  18        386.63        318.20        27.30 o
  -1  -5  18         86.25         64.49        12.25 o
   0  -5  18        214.36        204.84        21.44 o
   1  -5  18        291.64        365.86        28.36 o
   2  -5  18          3.81          7.05         4.80 o
   3  -5  18         14.41         16.97         6.06 o
   4  -5  18          0.80          3.50         3.73 o
  -6  -4  18         41.26         46.66         8.02 o
  -5  -4  18         15.62         21.54         7.26 o
  -4  -4  18         89.87         99.73        14.70 o
  -3  -4  18        152.64        153.82        18.86 o
  -2  -4  18        704.14        669.80        42.15 o
  -1  -4  18         84.93         61.87        12.29 o
   0  -4  18        107.65        101.06        15.23 o
   1  -4  18          4.53          2.72         3.01 o
   2  -4  18        599.91        721.91        32.50 o
   3  -4  18          1.13         -0.97         2.91 o
   4  -4  18         60.70         57.38        10.45 o
   5  -4  18        219.30        239.80        12.52 o
  -7  -3  18         23.47         25.08         5.05 o
  -6  -3  18         39.52         43.95         8.74 o
  -5  -3  18         51.48         71.31        12.34 o
  -4  -3  18         69.22         64.08         8.11 o
  -3  -3  18        313.16        274.11        28.65 o
  -2  -3  18        208.85        185.53        14.48 o
  -1  -3  18        318.87        383.72        30.08 o
   0  -3  18         99.90         90.07        17.21 o
   1  -3  18        219.93        213.63        15.52 o
   2  -3  18         66.81         53.25        11.31 o
   3  -3  18         24.18         24.53         8.02 o
   4  -3  18        128.91        155.69        18.24 o
   5  -3  18         60.20         49.67         9.41 o
   6  -3  18          1.55          2.72         1.85 o
  -7  -2  18         34.71         38.09         6.65 o
  -6  -2  18         64.07         61.68        10.81 o
  -5  -2  18        222.41        234.53        15.44 o
  -4  -2  18         82.32         69.39         8.75 o
  -3  -2  18         11.43         14.67         3.79 o
  -2  -2  18        109.72        113.27         8.97 o
  -1  -2  18        758.95        749.36        52.87 o
   0  -2  18         18.44         19.42         4.75 o
   1  -2  18          3.30          1.80         3.84 o
   2  -2  18        167.57        171.30        20.23 o
   3  -2  18        954.61        878.96        50.22 o
   4  -2  18       1771.39       1675.55        75.31 o
   5  -2  18         35.67         34.22         9.00 o
   6  -2  18          9.37          7.42         4.82 o
   7  -2  18         26.40         40.10         6.13 o
  -7  -1  18          5.03          3.36         3.45 o
  -6  -1  18         65.50         60.66         7.16 o
  -5  -1  18        704.95        811.20        31.54 o
  -4  -1  18         92.53         82.63         9.74 o
  -3  -1  18         57.87         64.61         6.98 o
  -2  -1  18        127.89        128.02         9.35 o
  -1  -1  18          5.57          6.22         3.07 o
   0  -1  18        371.22        382.00        28.77 o
   1  -1  18         13.71          6.39         4.09 o
   2  -1  18        158.12        124.44        16.69 o
   3  -1  18          9.33          7.64         3.47 o
   4  -1  18        574.43        519.89        36.88 o
   5  -1  18          7.07         -1.23         3.72 o
   6  -1  18          0.15         -1.57         3.58 o
   7  -1  18          0.43          0.18         2.49 o
  -7   0  18        217.64        253.85        17.53 o
  -6   0  18          0.20         -0.33         2.11 o
  -5   0  18        901.93        925.19        34.53 o
  -4   0  18         16.14         18.68         3.80 o
  -3   0  18       1383.72       1369.49        31.58 o
  -2   0  18        349.07        360.26        13.79 o
  -1   0  18       1576.17       1600.00        66.00 o
   0   0  18        140.40        127.94        15.75 o
   1   0  18         38.21         47.17         9.79 o
   2   0  18          0.67         -3.89         3.89 o
   3   0  18         80.95         84.36         9.68 o
   4   0  18          8.74         10.53         3.68 o
   5   0  18         95.80         87.63        14.20 o
   6   0  18          0.25          6.89         4.82 o
   7   0  18          1.19          2.62         2.27 o
  -7   1  18         53.65         69.53         8.26 o
  -6   1  18        105.86        133.15        10.55 o
  -5   1  18         65.02         64.41         6.54 o
  -4   1  18        225.22        226.00        12.94 o
  -3   1  18       1255.16       1222.34        34.00 o
  -2   1  18       1362.61       1384.75        30.91 o
  -1   1  18       2293.28       2345.26        86.16 o
   0   1  18         21.74         36.04         8.44 o
   1   1  18          2.85          1.02         1.55 o
   2   1  18         37.78         29.23         7.89 o
   3   1  18        239.55        224.73        12.57 o
   4   1  18        216.04        231.14        13.06 o
   5   1  18         27.33         60.93        11.76 o
   6   1  18         60.58         53.25        10.30 o
   7   1  18          0.58         -2.59         2.72 o
  -6   2  18        109.37        107.34        18.87 o
  -5   2  18         17.45         24.75         4.12 o
  -4   2  18          1.35         -1.31         2.58 o
  -3   2  18         29.92         34.00         5.25 o
  -2   2  18        117.10        113.26         8.74 o
  -1   2  18         22.30         16.53         3.16 o
   0   2  18         12.42          9.92         4.56 o
   1   2  18         23.89         26.96         5.22 o
   2   2  18        933.44        885.12        33.90 o
   3   2  18          7.35          0.72         5.07 o
   4   2  18         79.66         69.19        10.15 o
   5   2  18        162.63        187.06        20.48 o
   6   2  18          7.47         17.42         6.38 o
   7   2  18         63.46         64.04        13.63 o
   8   2  18          1.95          3.77         2.63 o
  -6   3  18         26.05         24.15         3.74 o
  -5   3  18        112.80        121.56         8.02 o
  -4   3  18         18.00         18.28         3.71 o
  -3   3  18         61.34         62.94         6.71 o
  -2   3  18         52.90         54.90         6.12 o
  -1   3  18        239.16        209.69        11.51 o
   0   3  18         70.67         65.43         7.66 o
   1   3  18         21.60         16.06         4.01 o
   2   3  18         72.15         63.63         5.59 o
   3   3  18        104.28         90.54         6.79 o
   4   3  18        159.60        158.62        10.82 o
   5   3  18        224.37        198.19        14.93 o
   6   3  18          1.86          2.31         3.99 o
   7   3  18         70.83         75.58         7.67 o
   8   3  18          6.66         12.74         2.70 o
  -5   4  18          0.35          1.32         1.37 o
  -4   4  18        227.87        221.77        11.32 o
  -3   4  18          5.78          6.87         4.38 o
  -2   4  18         18.05         15.75         4.36 o
  -1   4  18         13.28         14.62         4.01 o
   0   4  18        214.44        175.31        12.93 o
   1   4  18        108.63        107.53        10.55 o
   2   4  18          0.10         -1.64         2.06 o
   3   4  18          1.87          2.92         3.36 o
   4   4  18        285.58        269.82        13.84 o
   5   4  18        349.47        300.39        18.47 o
   6   4  18         45.97         47.92         9.73 o
   7   4  18          1.89         -1.48         2.36 o
   8   4  18          9.95          8.22         2.17 o
  -4   5  18         28.98         34.91         4.95 o
  -3   5  18         36.42         40.12         5.95 o
  -2   5  18        105.88        102.41        14.44 o
  -1   5  18        361.02        330.64        18.22 o
   0   5  18          5.96          7.09         2.87 o
   1   5  18          1.03          1.83         2.39 o
   2   5  18         59.74         58.79         7.77 o
   3   5  18        124.07        114.21        10.79 o
   4   5  18         45.61         45.30         5.59 o
   5   5  18        340.83        337.91        19.02 o
   6   5  18        391.99        437.67        29.97 o
   7   5  18         42.72         42.21         5.30 o
  -4   6  18         19.62         29.52         5.17 o
  -3   6  18         11.36          8.44         4.27 o
  -2   6  18         25.56         20.72         6.27 o
  -1   6  18         97.10         97.05        14.52 o
   0   6  18         98.12        116.68        14.87 o
   1   6  18        130.65        123.92        16.03 o
   2   6  18         20.31         16.34        16.90 o
   3   6  18         75.61         93.15         7.72 o
   4   6  18        111.81        119.93         7.26 o
   5   6  18          4.32          8.58         4.84 o
   6   6  18        563.15        595.28        33.65 o
   7   6  18          9.40          9.60         4.26 o
  -2   7  18          7.69          9.61         3.54 o
  -1   7  18        330.22        365.64        15.94 o
   0   7  18         19.25         23.02         6.20 o
   1   7  18         48.60         37.59         7.90 o
   2   7  18         30.72         15.10         5.77 o
   3   7  18        155.44        172.95        31.67 o
   4   7  18        298.07        364.52        13.98 o
   5   7  18          1.04          0.20         2.51 o
   6   7  18         13.73         12.99         4.07 o
   0   8  18        119.55        117.63        11.13 o
   1   8  18         62.37         71.97         9.73 o
   2   8  18          0.22         -0.77         2.86 o
   3   8  18         57.00         58.06         8.81 o
   4   8  18         36.43         28.31         5.68 o
  -2  -7  19         17.10         20.34         5.06 o
  -1  -7  19         47.58         56.07         7.63 o
   0  -7  19         86.91        128.51        11.32 o
  -4  -6  19         45.42         36.60         6.74 o
  -3  -6  19        150.90        193.22        17.52 o
  -2  -6  19         33.32         28.94         7.00 o
  -1  -6  19         31.96         29.47         7.32 o
   0  -6  19         81.98         64.94        10.39 o
   1  -6  19         18.06         13.73         3.77 o
   2  -6  19        149.80        188.52        14.86 o
  -5  -5  19         11.42         14.74         5.08 o
  -4  -5  19         60.81         47.87         9.48 o
  -3  -5  19        116.86        134.41        16.69 o
  -2  -5  19        126.05        130.67        16.65 o
  -1  -5  19         12.45         15.58         6.94 o
   0  -5  19         88.26         80.81        12.85 o
   1  -5  19         35.19         37.20         8.42 o
   2  -5  19          8.91         13.43         5.73 o
   3  -5  19         33.64         34.22         7.45 o
   4  -5  19          0.18          2.88         2.54 o
  -6  -4  19         26.39         27.28         6.05 o
  -5  -4  19          0.17         -2.74         4.15 o
  -4  -4  19         24.05         13.21         5.90 o
  -3  -4  19         59.25         58.78        11.62 o
  -2  -4  19        181.00        178.74        20.44 o
  -1  -4  19         88.38        111.82        16.26 o
   0  -4  19         15.47         16.20         6.18 o
   1  -4  19         10.81          9.91         4.05 o
   2  -4  19         95.78         99.33         9.75 o
   3  -4  19          8.54         10.48         4.92 o
   4  -4  19         23.38         21.86         6.21 o
   5  -4  19          6.89          6.09         2.22 o
  -6  -3  19          1.53          4.59         3.54 o
  -5  -3  19         26.03         29.81         8.58 o
  -4  -3  19          0.11          1.25         2.82 o
  -3  -3  19        358.49        368.34        20.69 o
  -2  -3  19          2.21          4.14         3.05 o
  -1  -3  19         27.68         21.03         5.30 o
   0  -3  19        188.97        181.07        14.30 o
   1  -3  19         57.26         60.16         8.16 o
   2  -3  19         75.86         87.23        14.07 o
   3  -3  19        418.83        500.65        35.04 o
   4  -3  19          0.97          0.39         3.39 o
   5  -3  19         10.54         11.36         4.86 o
   6  -3  19        146.89        140.98        11.74 o
  -7  -2  19          0.20         -2.09         2.09 o
  -6  -2  19          6.61         10.09         4.13 o
  -5  -2  19          9.33         11.89         4.26 o
  -4  -2  19          8.10         10.76         3.78 o
  -3  -2  19        116.49        115.74        11.45 o
  -2  -2  19         15.91         15.97         3.81 o
  -1  -2  19         60.33         70.67         8.94 o
   0  -2  19         79.21         99.84        14.54 o
   1  -2  19         55.42         58.83        11.40 o
   2  -2  19        666.22        723.21        44.46 o
   3  -2  19        199.78        171.77        20.46 o
   4  -2  19        114.69        153.60        19.00 o
   5  -2  19        120.69        108.52        10.12 o
   6  -2  19         37.66         43.72         8.15 o
  -7  -1  19          1.74         -3.00         3.00 o
  -6  -1  19         44.10         40.19         5.54 o
  -5  -1  19          7.01          8.53         3.76 o
  -4  -1  19         72.84         91.73        10.16 o
  -3  -1  19        388.24        442.01        22.95 o
  -2  -1  19         17.99         16.39         3.65 o
  -1  -1  19        548.29        527.29        19.89 o
   0  -1  19        758.92        860.15        46.65 o
   1  -1  19        481.87        476.61        34.29 o
   2  -1  19          7.60          0.12         2.99 o
   3  -1  19        184.27        184.02        14.52 o
   4  -1  19        310.67        326.99        28.50 o
   5  -1  19         38.66         22.21         7.61 o
   6  -1  19          5.61         11.38         4.66 o
   7  -1  19          1.05          1.35         2.51 o
  -7   0  19        186.49        208.24        14.14 o
  -6   0  19          1.13          0.40         2.60 o
  -5   0  19        114.60        101.49        10.08 o
  -4   0  19        589.75        629.30        44.01 o
  -3   0  19        290.72        278.73        14.46 o
  -2   0  19        656.15        625.22        19.22 o
  -1   0  19         94.93         93.31         9.44 o
   0   0  19         19.24         17.44         6.10 o
   1   0  19        935.31        825.79        47.97 o
   2   0  19        146.16        124.26        16.77 o
   3   0  19         15.28         19.23         4.82 o
   4   0  19         29.59         38.84        10.44 o
   5   0  19         68.75         75.15        13.16 o
   6   0  19        257.09        297.64        23.55 o
   7   0  19          2.73         -0.04         1.66 o
  -6   1  19          2.52          4.71         2.63 o
  -5   1  19        316.88        329.19        14.51 o
  -4   1  19        161.84        161.88        10.73 o
  -3   1  19          9.08          8.34         3.07 o
  -2   1  19       1540.82       1404.38        31.64 o
  -1   1  19        698.12        633.41        21.57 o
   0   1  19          1.84         -0.40         5.83 o
   1   1  19        235.55        221.72        14.87 o
   2   1  19        103.72         86.51         7.67 o
   3   1  19         40.45         39.00         5.25 o
   4   1  19         14.05         14.29         4.29 o
   5   1  19         47.15         30.22         8.67 o
   6   1  19         49.60         48.75         7.69 o
   7   1  19         13.68         17.33         3.65 o
  -6   2  19          4.54          4.55         2.31 o
  -5   2  19         36.44         27.21         4.09 o
  -4   2  19         46.46         45.78         5.69 o
  -3   2  19        143.95        128.59         9.63 o
  -2   2  19         12.16         10.92         3.09 o
  -1   2  19        439.25        383.70        20.17 o
   0   2  19        562.44        559.59        24.34 o
   1   2  19        122.82        122.36         7.80 o
   2   2  19        315.85        303.52        14.54 o
   3   2  19        324.64        350.20        20.00 o
   4   2  19        382.58        364.24        29.04 o
   5   2  19          1.69          0.67         3.55 o
   6   2  19         71.85         81.32        12.80 o
   7   2  19         61.83         51.48         8.82 o
  -6   3  19         33.21         30.79         5.21 o
  -5   3  19        175.00        183.48         9.40 o
  -4   3  19         13.67          6.51         2.69 o
  -3   3  19          1.17          4.65         3.08 o
  -2   3  19        440.27        426.32        21.92 o
  -1   3  19        309.00        329.02        14.89 o
   0   3  19         68.82         84.71         9.61 o
   1   3  19        181.91        168.96        19.18 o
   2   3  19         11.78         15.20         4.23 o
   3   3  19        226.59        200.31        10.32 o
   4   3  19          3.15          0.57         2.23 o
   5   3  19          2.19          4.57         4.11 o
   6   3  19         63.55         91.11        13.55 o
   7   3  19          7.35         10.23         5.14 o
  -5   4  19        357.00        394.73        17.10 o
  -4   4  19         29.42         27.08         3.77 o
  -3   4  19          0.36          4.48         2.42 o
  -2   4  19          9.00          6.23         2.59 o
  -1   4  19         11.55          7.22         2.98 o
   0   4  19          4.00          8.63         3.34 o
   1   4  19         26.62         18.78         4.87 o
   2   4  19         22.23         27.00         5.55 o
   3   4  19          3.31          5.60         2.63 o
   4   4  19          0.68          0.91         2.07 o
   5   4  19        112.01        122.98        11.49 o
   6   4  19          0.16          5.62         4.79 o
   7   4  19          7.88          6.97         4.05 o
  -4   5  19         11.43          9.91         2.68 o
  -3   5  19        137.87        151.52        11.43 o
  -2   5  19         18.34         13.20         5.82 o
  -1   5  19          0.11         -0.45         8.63 o
   0   5  19         67.38         67.47         6.53 o
   1   5  19        170.60        142.02        12.16 o
   2   5  19        423.86        426.26        21.95 o
   3   5  19        138.04        120.99        11.23 o
   4   5  19        131.68        117.51         8.75 o
   5   5  19         88.35         88.24         9.29 o
   6   5  19         46.44         61.57        10.57 o
   7   5  19         34.85         30.96         6.38 o
  -3   6  19        120.63        139.46        12.81 o
  -2   6  19          9.06         11.50         4.74 o
  -1   6  19        334.16        314.34        16.16 o
   0   6  19         11.60          9.26         4.94 o
   1   6  19        261.69        272.22        23.50 o
   2   6  19          5.33          3.75         5.05 o
   3   6  19         67.26         64.47         7.67 o
   4   6  19         29.35         30.50         4.39 o
   5   6  19         99.08        113.20        13.65 o
   6   6  19        140.64        160.00        15.40 o
   7   6  19         17.33         21.40         5.05 o
  -2   7  19          1.20          3.79         2.81 o
  -1   7  19         16.02         16.55         3.06 o
   0   7  19        147.90        158.69        15.15 o
   1   7  19         61.75         55.84         9.58 o
   2   7  19        324.90        341.41        25.05 o
   3   7  19          3.93          1.66         3.62 o
   4   7  19         15.37         17.14         5.03 o
   5   7  19          2.03         -1.18         2.65 o
   6   7  19         14.58         23.57         4.94 o
   0   8  19         44.70         43.97         6.10 o
   1   8  19         61.48         69.63         8.80 o
   2   8  19         83.17        102.34        11.17 o
   3   8  19        113.46        136.05        12.63 o
   4   8  19         16.17         12.69         3.59 o
  -4  -6  20         41.70         62.59         8.01 o
  -3  -6  20         18.75         18.30         5.31 o
  -2  -6  20          4.24          7.60         4.71 o
  -1  -6  20        168.86        180.25        16.71 o
   0  -6  20        208.85        232.81        18.41 o
   1  -6  20          3.30          5.71         4.83 o
  -5  -5  20          0.92         -0.99         2.80 o
  -4  -5  20          8.07          6.30         4.65 o
  -3  -5  20         66.04         78.62        12.24 o
  -2  -5  20        133.68        125.44        15.71 o
  -1  -5  20          0.19         -0.40         4.06 o
   0  -5  20         27.49         21.87         7.00 o
   1  -5  20         37.45         28.65         7.24 o
   2  -5  20          6.94          1.92         3.40 o
   3  -5  20         42.15         43.44         7.69 o
  -6  -4  20         77.15         85.88         8.94 o
  -5  -4  20          0.71          1.35         3.60 o
  -4  -4  20         99.08         95.95        13.70 o
  -3  -4  20         18.59         14.51         6.29 o
  -2  -4  20        201.17        239.50        23.20 o
  -1  -4  20        101.24         98.18        15.06 o
   0  -4  20          5.38          7.48         4.20 o
   1  -4  20          3.94          4.14         2.68 o
   2  -4  20          7.89         13.88         3.79 o
   3  -4  20         65.16         56.17         9.51 o
   4  -4  20          1.29          1.87         3.51 o
  -6  -3  20         27.35         34.33         6.85 o
  -5  -3  20        294.10        256.22        21.62 o
  -4  -3  20         33.66         22.23         5.02 o
  -3  -3  20         95.96         72.60         8.92 o
  -2  -3  20        357.82        319.06        27.52 o
  -1  -3  20        678.60        755.82        31.47 o
   0  -3  20        108.73        113.71        11.19 o
   1  -3  20         40.44         46.48         7.31 o
   2  -3  20          0.38         -4.92         4.92 o
   3  -3  20        108.72        113.50        15.51 o
   4  -3  20         58.63         64.72         7.96 o
   5  -3  20         11.56         11.65         2.97 o
  -6  -2  20          0.43          1.55         3.34 o
  -5  -2  20          0.58          2.98         2.56 o
  -4  -2  20        140.94        147.43        12.35 o
  -3  -2  20         52.37         64.27         8.61 o
  -2  -2  20        154.90        151.13        19.98 o
  -1  -2  20        385.54        376.03        40.86 o
   0  -2  20        504.29        438.69        28.55 o
   1  -2  20        159.00        163.63        19.89 o
   2  -2  20        476.69        497.73        36.05 o
   3  -2  20          0.15          0.33         4.98 o
   4  -2  20        223.31        245.60        23.68 o
   5  -2  20        114.96        103.60        12.36 o
   6  -2  20         81.60        106.30        11.25 o
  -6  -1  20          5.96         12.33         3.26 o
  -5  -1  20         40.13         49.07         6.83 o
  -4  -1  20        265.73        297.31        20.26 o
  -3  -1  20        342.87        344.77        20.13 o
  -2  -1  20          1.63         -0.81         3.00 o
  -1  -1  20         26.99         18.55         9.79 o
   0  -1  20         26.69         43.60         9.82 o
   1  -1  20        645.91        633.34        41.17 o
   2  -1  20         46.85         44.72        10.12 o
   3  -1  20         50.78         51.68        10.95 o
   4  -1  20         53.84         48.00        10.92 o
   5  -1  20         85.04         78.33        12.98 o
   6  -1  20         65.67         69.00        10.42 o
  -6   0  20         53.98         78.16         7.00 o
  -5   0  20         69.66         57.27         7.45 o
  -4   0  20        163.94        154.55        12.94 o
  -3   0  20        225.25        175.44        13.92 o
  -2   0  20        192.63        202.41        11.95 o
  -1   0  20         49.15         54.08        10.76 o
   0   0  20         16.43         19.11         6.67 o
   1   0  20         71.47         65.23         7.89 o
   2   0  20        113.34        143.78        18.20 o
   3   0  20         88.20         72.30        13.04 o
   4   0  20          4.18         11.56         5.43 o
   5   0  20         91.22         95.36        14.53 o
   6   0  20        294.34        282.18        21.84 o
   7   0  20        171.97        194.07        19.44 o
  -6   1  20        125.67        133.15         8.92 o
  -5   1  20        104.65        106.70         9.72 o
  -4   1  20         39.57         40.88         5.41 o
  -3   1  20         36.26         32.58         5.01 o
  -2   1  20       1354.82       1359.76        36.07 o
  -1   1  20        389.90        376.22        20.31 o
   0   1  20        343.18        339.88        26.45 o
   1   1  20        105.46        107.45        10.56 o
   2   1  20          2.27          2.30         2.25 o
   3   1  20        203.11        186.15        11.69 o
   4   1  20         65.01         72.24         8.84 o
   5   1  20         75.61        107.05        14.94 o
   6   1  20        281.75        279.44        20.69 o
   7   1  20          0.47          0.79         1.80 o
  -6   2  20         21.46         24.18         3.55 o
  -5   2  20         83.14         91.87         6.72 o
  -4   2  20        186.29        182.30        10.87 o
  -3   2  20        187.80        165.04        10.74 o
  -2   2  20        506.76        431.84        22.33 o
  -1   2  20         76.53         66.47         8.12 o
   0   2  20        970.19        975.81        61.63 o
   1   2  20        334.35        316.06        14.96 o
   2   2  20        109.66        100.85         8.46 o
   3   2  20         54.53         53.08         9.38 o
   4   2  20         66.43         59.28        11.53 o
   5   2  20        103.43         96.48        10.07 o
   6   2  20        413.67        429.85        29.49 o
   7   2  20          6.98          8.27         3.96 o
  -5   3  20          1.71          3.06         1.74 o
  -4   3  20          5.43          4.16         2.28 o
  -3   3  20         79.29         75.18         8.69 o
  -2   3  20        704.54        623.57        34.86 o
  -1   3  20          5.93          8.32         3.22 o
   0   3  20       1250.67       1207.03        97.67 o
   1   3  20         24.37         25.06         5.35 o
   2   3  20        292.89        225.53        18.27 o
   3   3  20        715.58        694.19        38.05 o
   4   3  20        105.28        106.83        11.99 o
   5   3  20         79.26         69.34         8.66 o
   6   3  20         33.65         24.26         7.23 o
   7   3  20          2.73          2.95         3.44 o
  -5   4  20         22.89         27.08         4.93 o
  -4   4  20          2.04          3.69         2.41 o
  -3   4  20         16.72         14.03         5.13 o
  -2   4  20          0.58          6.89         2.56 o
  -1   4  20         77.63         72.17         8.26 o
   0   4  20          0.69          1.92         2.25 o
   1   4  20          0.09         -2.67         2.67 o
   2   4  20          2.80          1.76         2.46 o
   3   4  20        108.30        103.86         8.37 o
   4   4  20        517.95        458.59        22.90 o
   5   4  20         17.98         16.36         5.75 o
   6   4  20          8.79          9.39         5.32 o
   7   4  20          9.78         15.76         4.78 o
  -4   5  20          6.53          6.49         1.93 o
  -3   5  20         95.27        100.85         8.17 o
  -2   5  20         27.53         31.04         7.98 o
  -1   5  20          5.68          5.94         2.28 o
   0   5  20        415.05        403.75        20.52 o
   1   5  20        776.56        733.25        29.63 o
   2   5  20        292.92        310.88        18.23 o
   3   5  20         12.36          7.73         3.41 o
   4   5  20         16.41         14.53         3.41 o
   5   5  20          5.18          2.27         2.79 o
   6   5  20         17.81         24.23         6.88 o
   7   5  20          1.21          0.01         2.49 o
  -3   6  20          7.84          8.24         3.35 o
  -2   6  20         12.80          7.99         4.26 o
  -1   6  20         26.91         28.73         5.37 o
   0   6  20          9.08         13.13         4.80 o
   1   6  20         24.73         30.08         7.84 o
   2   6  20          0.04          5.64         3.00 o
   3   6  20         20.09         18.92         4.26 o
   4   6  20         29.11         31.51         4.19 o
   5   6  20         67.23         74.91        10.60 o
   6   6  20         39.50         42.05         7.37 o
   7   6  20          6.11          5.79         2.83 o
  -1   7  20         19.05         28.74         5.04 o
   0   7  20          0.88          1.40         2.51 o
   1   7  20          4.86          3.92         3.19 o
   2   7  20          4.67         11.88         5.12 o
   3   7  20         32.98         34.52         7.45 o
   4   7  20          0.38          1.14         3.15 o
   5   7  20          6.86          6.01         2.98 o
   1   8  20         73.55         93.63         9.35 o
   2   8  20         71.05         82.31         9.25 o
   3   8  20          0.04         -1.48         2.29 o
  -3  -6  21        438.20        550.03        26.89 o
  -2  -6  21          1.98          4.31         2.85 o
  -1  -6  21         13.50          8.19         3.79 o
   0  -6  21         28.96         28.74         5.91 o
  -4  -5  21          9.29         12.96         4.91 o
  -3  -5  21         13.66         10.62         4.40 o
  -2  -5  21        117.41        117.80        14.42 o
  -1  -5  21         11.08         11.30         5.22 o
   0  -5  21         13.37          5.91         3.85 o
   1  -5  21          0.29         -4.02         4.02 o
   2  -5  21        313.85        331.74        22.35 o
   3  -5  21         21.08         18.76         4.73 o
  -5  -4  21          1.32         -2.78         3.67 o
  -4  -4  21         48.40         50.41         9.57 o
  -3  -4  21        149.72        146.12        16.92 o
  -2  -4  21         12.95         23.02         7.52 o
  -1  -4  21         83.10         65.85        11.70 o
   0  -4  21         12.90          7.13         2.96 o
   1  -4  21         31.65         34.55         5.69 o
   2  -4  21          3.33          8.48         4.18 o
   3  -4  21         56.40         53.14         8.81 o
   4  -4  21          4.27          5.78         3.37 o
  -6  -3  21        114.23        122.96        10.99 o
  -5  -3  21          0.72          1.97         3.52 o
  -4  -3  21          1.55          0.08         4.23 o
  -3  -3  21        290.13        264.94        24.16 o
  -2  -3  21        304.74        277.35        25.14 o
  -1  -3  21        256.28        231.48        16.02 o
   0  -3  21         78.92         86.03        15.99 o
   1  -3  21          1.35         -1.42         2.69 o
   2  -3  21          0.22          0.39         3.11 o
   3  -3  21         47.95         45.13         9.90 o
   4  -3  21        117.76        142.84        10.80 o
   5  -3  21         13.25          9.24         2.53 o
  -6  -2  21          1.39          4.36         3.06 o
  -5  -2  21         76.06         73.16         7.46 o
  -4  -2  21          1.34          1.97         3.19 o
  -3  -2  21        185.78        193.16        21.56 o
  -2  -2  21          6.52          5.74         3.87 o
  -1  -2  21        255.05        300.44        18.57 o
   0  -2  21        188.05        182.42        14.31 o
   1  -2  21        552.97        498.00        36.00 o
   2  -2  21         93.65         88.43        14.49 o
   3  -2  21          0.37         -1.70         4.94 o
   4  -2  21         19.75         19.16         6.58 o
   5  -2  21          0.93         -0.08         2.42 o
   6  -2  21         55.23         72.00         8.29 o
  -6  -1  21         67.91         55.24         5.33 o
  -5  -1  21         20.34         18.68         4.10 o
  -4  -1  21          7.41          6.36         4.19 o
  -3  -1  21         83.75         91.18        10.02 o
  -2  -1  21        313.43        289.32        44.91 o
  -1  -1  21          0.51          0.82         2.75 o
   0  -1  21       1157.48       1187.44        58.55 o
   1  -1  21        145.19        149.20        19.08 o
   2  -1  21        558.27        570.96        38.97 o
   3  -1  21         13.59          5.99         4.89 o
   4  -1  21        160.42        121.35        16.42 o
   5  -1  21         34.50         43.03         9.79 o
   6  -1  21         75.85         81.83         7.03 o
  -6   0  21         47.20         40.67         4.59 o
  -5   0  21         96.04         93.36         8.77 o
  -4   0  21         24.26         26.20         5.49 o
  -3   0  21        193.38        171.12        21.72 o
  -2   0  21         19.65         13.42         6.22 o
  -1   0  21        150.25        137.90        17.45 o
   0   0  21         13.84         19.16         6.23 o
   1   0  21        227.90        221.11        23.12 o
   2   0  21         71.78         64.14        12.38 o
   3   0  21         12.18         11.37         6.19 o
   4   0  21         58.16         66.58        12.47 o
   5   0  21        349.07        357.64        27.61 o
   6   0  21          8.63         11.35         3.40 o
  -6   1  21          0.61         -0.42         1.50 o
  -5   1  21        224.13        227.02        13.49 o
  -4   1  21         29.06         33.32        11.86 o
  -3   1  21         76.51         76.50         7.32 o
  -2   1  21        949.36        911.85        34.90 o
  -1   1  21       1167.33       1114.33        39.10 o
   0   1  21          4.61          2.53         3.04 o
   1   1  21          1.51         -3.02         3.22 o
   2   1  21        120.80        105.69         8.74 o
   3   1  21         27.39         31.41         6.04 o
   4   1  21         14.42         14.01         4.21 o
   5   1  21        183.51        191.87        19.42 o
   6   1  21          0.17          3.65         4.03 o
   7   1  21          7.83          6.16         2.92 o
  -5   2  21         11.24          8.93         2.89 o
  -4   2  21         29.96         29.67         4.29 o
  -3   2  21          9.94         12.72         3.74 o
  -2   2  21          8.12          8.86         3.28 o
  -1   2  21       1290.37       1308.57        42.89 o
   0   2  21         82.24         81.04        12.51 o
   1   2  21         14.61         14.10         6.59 o
   2   2  21        138.28        133.30         9.94 o
   3   2  21        192.94        173.82        19.67 o
   4   2  21         61.26         45.50        10.44 o
   5   2  21         83.66         65.83         8.14 o
   6   2  21         48.67         43.39         9.04 o
   7   2  21         18.49         16.63         5.06 o
  -5   3  21          3.39         -0.23         3.81 o
  -4   3  21        116.28        115.34         7.45 o
  -3   3  21        112.76        106.50         9.98 o
  -2   3  21          0.34          2.63         2.70 o
  -1   3  21         15.65         13.09         3.83 o
   0   3  21        758.19        791.23        30.58 o
   1   3  21        129.35        133.07        12.01 o
   2   3  21         29.81         34.07         6.35 o
   3   3  21         15.38          9.34         5.92 o
   4   3  21          9.93         12.12         4.09 o
   5   3  21          1.85          1.99         2.79 o
   6   3  21          4.95         10.01         5.16 o
   7   3  21         13.59         17.10         4.70 o
  -4   4  21         72.91         80.23         6.89 o
  -3   4  21         21.10         24.64         4.77 o
  -2   4  21        176.24        166.40        12.14 o
  -1   4  21        616.63        583.91        24.61 o
   0   4  21         73.29         63.12         6.42 o
   1   4  21          5.55          7.99         3.81 o
   2   4  21         44.06         41.28         6.87 o
   3   4  21        237.82        224.49        15.53 o
   4   4  21         23.32         25.72         5.31 o
   5   4  21          0.14          1.70         7.57 o
   6   4  21          4.88          6.82         4.28 o
   7   4  21         23.74         29.90         6.08 o
  -3   5  21        174.26        186.18         8.33 o
  -2   5  21         41.60         40.49         5.59 o
  -1   5  21         42.21         40.25         4.66 o
   0   5  21        203.04        180.12        12.96 o
   1   5  21         48.28         42.73         6.49 o
   2   5  21         83.46         81.82         9.20 o
   3   5  21          0.13          0.12         2.22 o
   4   5  21         27.64         23.28         8.28 o
   5   5  21         49.79         45.39         6.19 o
   6   5  21          0.52         -4.49         4.49 o
   7   5  21          0.21         -0.86         2.05 o
  -2   6  21         31.67         37.69         6.59 o
  -1   6  21        160.51        185.01        15.32 o
   0   6  21         17.39         22.08         5.90 o
   1   6  21         25.60         24.58         4.60 o
   2   6  21         43.93         40.83         5.91 o
   3   6  21         27.10         29.70         5.08 o
   4   6  21          0.40          6.32         3.28 o
   5   6  21        200.08        208.08        16.58 o
   6   6  21          2.08         -0.29         2.29 o
   0   7  21          0.01         -0.37         2.45 o
   1   7  21         12.47         18.02         5.24 o
   2   7  21         21.45         26.05         6.30 o
   3   7  21         41.10         39.81         7.56 o
   4   7  21         31.87         44.28         7.10 o
   2   8  21         11.46         17.06         4.19 o
   3   8  21         33.27         40.41         5.85 o
  -4  -5  22         77.53         73.61         8.69 o
  -3  -5  22        112.60        115.20        12.50 o
  -2  -5  22          8.03         12.35         5.24 o
  -1  -5  22         35.13         43.19         8.37 o
   0  -5  22          1.84          2.89         3.25 o
   1  -5  22         10.43         15.19         4.70 o
   2  -5  22         15.83         12.42         3.85 o
  -5  -4  22          0.79         -2.25         2.52 o
  -4  -4  22        121.87        144.54        14.49 o
  -3  -4  22         10.96         16.64         6.47 o
  -2  -4  22         26.01         35.67         8.57 o
  -1  -4  22          0.99         12.06         6.13 o
   0  -4  22          9.77         10.15         3.59 o
   1  -4  22          0.76          1.82         2.33 o
   2  -4  22          2.46         -0.16         2.82 o
   3  -4  22         59.04         54.10         8.69 o
  -5  -3  22         55.06         62.25         9.14 o
  -4  -3  22          1.30          0.64         3.41 o
  -3  -3  22         87.97         52.20        10.49 o
  -2  -3  22        163.97        154.35        15.45 o
  -1  -3  22        255.34        306.99        18.11 o
   0  -3  22          3.53          5.82         2.63 o
   1  -3  22          6.93          4.54         3.42 o
   2  -3  22         50.36         46.62         9.71 o
   3  -3  22        228.35        243.19        21.06 o
   4  -3  22         29.80         29.82         6.59 o
  -5  -2  22          3.62         -3.28         4.32 o
  -4  -2  22         21.27         22.27         5.07 o
  -3  -2  22         59.45         52.96         7.53 o
  -2  -2  22         41.18         37.36         6.48 o
  -1  -2  22         10.73          8.59         4.86 o
   0  -2  22        193.03        209.71        22.34 o
   1  -2  22        542.88        492.14        35.32 o
   2  -2  22        179.38        183.03        20.45 o
   3  -2  22         20.05          8.52         5.61 o
   4  -2  22        130.78        103.87        14.05 o
   5  -2  22        153.15        168.32        14.94 o
  -6  -1  22          2.00          3.77         3.01 o
  -5  -1  22         29.34         34.58         5.42 o
  -4  -1  22         54.36         51.04         7.50 o
  -3  -1  22         28.17         31.14         5.90 o
  -2  -1  22         25.83         21.61         6.98 o
  -1  -1  22         59.60         47.84         7.60 o
   0  -1  22        371.61        349.54        29.78 o
   1  -1  22        180.97        189.90        21.45 o
   2  -1  22        109.16        131.04        17.95 o
   3  -1  22          1.32          2.46         4.59 o
   4  -1  22         49.52         63.41        11.97 o
   5  -1  22         18.51         22.20         4.35 o
   6  -1  22         13.92         16.04         2.99 o
  -5   0  22         64.84         80.30         7.50 o
  -4   0  22        191.97        185.62        19.05 o
  -3   0  22        245.36        252.08        16.34 o
  -2   0  22        275.06        296.65        17.88 o
  -1   0  22         31.86         23.33         7.84 o
   0   0  22        480.47        551.62        51.98 o
   1   0  22          4.82          3.65         4.15 o
   2   0  22        187.40        166.97        20.00 o
   3   0  22          2.33         -4.48         4.48 o
   4   0  22          0.17         -0.27         5.18 o
   5   0  22        145.37        161.82        13.71 o
   6   0  22        110.77        111.70        11.15 o
  -5   1  22        100.87        102.13         8.17 o
  -4   1  22          8.16          6.88         3.39 o
  -3   1  22         17.17         16.28         4.06 o
  -2   1  22         72.92         72.06        12.41 o
  -1   1  22        514.79        574.09        36.90 o
   0   1  22         76.72         79.71         9.22 o
   1   1  22        996.02       1005.76        37.24 o
   2   1  22          9.67         10.21         4.43 o
   3   1  22         43.51         47.48         7.30 o
   4   1  22        183.46        202.64        14.27 o
   5   1  22          0.71         -1.09         3.18 o
   6   1  22        203.28        200.09        17.24 o
  -5   2  22          1.78          0.59         1.74 o
  -4   2  22        183.24        190.80        12.08 o
  -3   2  22          3.45          5.63         3.28 o
  -2   2  22          9.97          2.73         6.09 o
  -1   2  22         35.26         19.63         4.73 o
   1   2  22        321.12        346.58        22.40 o
   2   2  22        270.51        277.76        17.57 o
   3   2  22         49.57         56.77        10.91 o
   4   2  22          0.80          3.94         2.92 o
   5   2  22         15.70         26.28         7.58 o
   6   2  22         42.54         56.73         9.48 o
   7   2  22        208.77        221.36        14.93 o
  -4   3  22         11.79         11.35         3.34 o
  -3   3  22          3.27          5.96         4.40 o
  -2   3  22         33.30         34.62        12.67 o
  -1   3  22        582.18        553.27        24.35 o
   0   3  22          2.46         -0.18         2.44 o
   1   3  22         44.04         53.09         7.72 o
   2   3  22        491.44        465.32        33.66 o
   3   3  22        538.27        536.03        24.58 o
   4   3  22          4.25          7.40         2.79 o
   5   3  22          9.92          9.47         3.88 o
   6   3  22          0.01         -0.09         3.58 o
   7   3  22         40.83         40.38         6.40 o
  -4   4  22         20.92         23.06         3.41 o
  -3   4  22         50.31         52.69         5.98 o
  -2   4  22          8.97         11.43         3.67 o
  -1   4  22          4.12          4.37         3.17 o
   0   4  22        194.72        170.96        10.36 o
   1   4  22         73.92         74.11        11.62 o
   2   4  22         12.57         17.39         4.89 o
   3   4  22          2.95          3.71         4.33 o
   4   4  22         97.41        118.18        10.56 o
   5   4  22         14.34          9.77         3.25 o
   6   4  22         11.67         19.05         5.63 o
   7   4  22         38.63         38.05         5.85 o
  -3   5  22        113.89        122.73        11.38 o
  -2   5  22          2.17          1.57         4.78 o
  -1   5  22        145.97        156.89        11.00 o
   0   5  22         16.43          7.27         3.00 o
   1   5  22         23.20         21.54         4.58 o
   2   5  22          7.72          4.51         4.51 o
   3   5  22         49.07         54.23         7.20 o
   4   5  22          6.22          3.35         2.14 o
   5   5  22        171.65        214.36        17.57 o
   6   5  22          4.09          4.78         2.82 o
  -2   6  22         16.17         24.45         4.55 o
  -1   6  22         40.92         40.88         6.39 o
   0   6  22         14.11         19.10         5.13 o
   1   6  22         13.93         15.30         3.82 o
   2   6  22         56.76         72.39         8.56 o
   3   6  22          6.21         11.95         3.35 o
   4   6  22          0.74          1.01         2.60 o
   5   6  22         32.28         31.02         5.65 o
   0   7  22          5.66          6.27         2.49 o
   1   7  22        316.91        330.07        20.07 o
   2   7  22         85.08        107.67        11.37 o
   3   7  22         90.88         96.60        10.37 o
  -3  -5  23         49.62         62.55         8.02 o
  -2  -5  23        206.27        215.40        16.34 o
  -1  -5  23         83.08         85.59        10.19 o
   0  -5  23          5.07          1.18         2.44 o
  -4  -4  23         28.57         31.40         6.42 o
  -3  -4  23          6.95         16.09         5.30 o
  -2  -4  23          2.00          0.50         3.68 o
  -1  -4  23        372.12        344.66        24.37 o
   0  -4  23          7.39          2.84         2.07 o
   1  -4  23        106.01        130.92        13.18 o
   2  -4  23          8.19          6.34         3.10 o
   3  -4  23         75.51         75.73         9.15 o
  -5  -3  23         14.64         18.57         4.67 o
  -4  -3  23         42.83         39.42         8.06 o
  -3  -3  23         96.67        105.68         9.17 o
  -2  -3  23         29.45         28.62         6.71 o
  -1  -3  23        410.85        413.04        20.43 o
   0  -3  23         37.21         41.44         6.41 o
   1  -3  23         37.18         35.76         8.47 o
   2  -3  23          0.12          5.71         4.03 o
   3  -3  23          0.13         -2.28         3.41 o
   4  -3  23          1.92         -0.22         2.16 o
  -5  -2  23        143.93        153.42        13.60 o
  -4  -2  23          4.65          1.89         2.40 o
  -3  -2  23        160.96        152.89        11.81 o
  -2  -2  23         22.73         14.98         6.24 o
  -1  -2  23         57.42         71.84         8.52 o
   0  -2  23          3.98          3.06         3.79 o
   1  -2  23          6.09         10.53         6.23 o
   2  -2  23          0.86          6.31         3.83 o
   3  -2  23         93.70         83.30        12.91 o
   4  -2  23        282.60        295.18        26.71 o
   5  -2  23         20.85         14.47         4.29 o
  -5  -1  23         20.23         17.71         3.39 o
  -4  -1  23          0.48          2.36         2.30 o
  -3  -1  23          0.44          3.75         3.14 o
  -2  -1  23        265.13        291.00        17.43 o
  -1  -1  23         31.29         28.38         7.86 o
   0  -1  23       1134.12       1296.34        63.29 o
   1  -1  23         94.73         76.11        13.50 o
   2  -1  23        117.69        116.88        16.61 o
   3  -1  23         14.05          8.93         4.72 o
   4  -1  23         48.69         36.65         8.67 o
   5  -1  23         27.80         46.33         7.48 o
  -5   0  23         27.10         38.26         4.73 o
  -4   0  23         44.00         52.51         6.76 o
  -3   0  23        648.53        664.96        31.33 o
  -2   0  23        444.62        449.31        21.92 o
  -1   0  23        435.35        386.87        29.85 o
   0   0  23        521.33        568.09        70.20 o
   1   0  23        552.80        507.41        36.30 o
   2   0  23          0.71         -4.03         4.29 o
   3   0  23         63.67         51.02        10.82 o
   4   0  23         12.95         15.81         6.37 o
   5   0  23         13.20         14.43         5.36 o
   6   0  23        142.74        143.50        12.42 o
  -5   1  23          8.57         21.10         5.37 o
  -4   1  23         31.17         28.41         7.08 o
  -3   1  23         97.42        106.70         9.68 o
  -2   1  23        274.21        250.38        22.86 o
  -1   1  23        173.91        184.28        19.59 o
   0   1  23        111.19        105.02        10.42 o
   1   1  23        245.94        264.03        17.15 o
   2   1  23        197.31        218.22        25.27 o
   3   1  23          0.73         -2.78         2.78 o
   4   1  23         11.07         20.86         4.38 o
   5   1  23         36.89         33.03         5.37 o
   6   1  23         91.06         85.81        10.22 o
  -5   2  23         16.94         28.89         5.22 o
  -4   2  23          2.76          4.86         4.93 o
  -3   2  23        525.29        623.38        35.58 o
  -2   2  23          2.11         -1.20         2.61 o
  -1   2  23        217.12        180.93        18.71 o
   0   2  23         59.72         53.90        10.84 o
   1   2  23        105.23        109.49        10.80 o
   2   2  23         72.78         67.14         8.38 o
   3   2  23         41.63         41.04         6.40 o
   4   2  23          0.15          2.18         2.57 o
   5   2  23         29.47         19.97         6.41 o
   6   2  23         19.91         25.45         5.97 o
  -4   3  23         23.02         24.31         5.34 o
  -3   3  23        154.88        174.98        11.57 o
  -2   3  23         21.76         25.56         5.58 o
  -1   3  23        267.31        239.24        21.39 o
   0   3  23        202.47        211.55        21.43 o
   1   3  23          5.77          6.31         5.36 o
   2   3  23          0.30          3.44         4.05 o
   3   3  23         67.56         67.61        12.06 o
   4   3  23         24.95         22.00         4.85 o
   5   3  23         25.96         20.02         5.86 o
   6   3  23         45.84         48.83         7.99 o
  -3   4  23         98.86        141.12         8.99 o
  -2   4  23        135.67        146.28        15.06 o
  -1   4  23          6.88         15.02         4.03 o
   0   4  23        114.12        105.53         9.52 o
   1   4  23       1110.52       1112.66        44.79 o
   2   4  23        698.85        720.23        41.55 o
   3   4  23         39.48         38.92         8.91 o
   4   4  23         49.49         60.59         7.09 o
   5   4  23         11.48         15.17         5.20 o
   6   4  23         74.84         81.46         9.75 o
  -2   5  23         86.59         82.64         6.70 o
  -1   5  23         34.62         22.19         3.89 o
   0   5  23          0.03         -0.39         2.71 o
   1   5  23         59.24         74.34         7.98 o
   2   5  23         56.22         62.03         7.67 o
   3   5  23        225.27        233.42        20.35 o
   4   5  23         37.98         34.40         7.70 o
   5   5  23          0.66          1.54         2.68 o
   6   5  23         31.59         52.17         6.94 o
   0   6  23          9.16         15.13         4.25 o
   1   6  23        182.79        181.67        10.86 o
   2   6  23         12.39         14.98         4.01 o
   3   6  23         28.68         32.98         6.86 o
   4   6  23         18.56         25.98         5.74 o
   1   7  23         36.18         49.06         6.54 o
   2   7  23        143.99        162.75        12.88 o
  -3  -4  24          0.30         -2.01         2.92 o
  -2  -4  24         51.24         64.29         9.20 o
  -1  -4  24         26.69         31.12         6.77 o
   0  -4  24          4.50          3.85         2.76 o
   1  -4  24         19.30         24.15         4.98 o
  -4  -3  24          8.37         10.57         4.08 o
  -3  -3  24         60.70         68.12         6.74 o
  -2  -3  24          0.15          0.63         4.32 o
  -1  -3  24         10.27         10.35         6.33 o
   0  -3  24         88.54        136.27        15.35 o
   1  -3  24         54.34         64.07        10.34 o
   2  -3  24          1.95          2.32         3.62 o
   3  -3  24         38.92         38.95         7.04 o
  -4  -2  24         32.52         22.03         5.58 o
  -3  -2  24         19.81         16.69         5.38 o
  -2  -2  24         36.11         37.75         6.00 o
  -1  -2  24          1.32         -4.49         7.30 o
   0  -2  24        285.86        292.81        25.17 o
   1  -2  24          9.91         14.65         6.42 o
   2  -2  24          0.61          3.01         3.57 o
   3  -2  24          7.13         14.38         5.63 o
   4  -2  24         20.77          7.42         4.97 o
  -4  -1  24         13.71         14.29         3.46 o
  -3  -1  24        128.39        110.00         9.59 o
  -2  -1  24         22.54         23.32         4.81 o
   0  -1  24          0.27          4.19         4.31 o
   1  -1  24          0.10         -3.05         5.05 o
   2  -1  24          0.13         -3.80         4.66 o
   3  -1  24          0.38          8.36         5.79 o
   4  -1  24         83.31         82.72        11.66 o
   5  -1  24          7.39          9.23         3.15 o
  -4   0  24          0.32          1.18         2.30 o
  -3   0  24          1.53         10.72         3.70 o
  -2   0  24          0.62          2.94         3.53 o
  -1   0  24         11.20         20.97         4.56 o
   0   0  24         33.26         33.97         9.59 o
   1   0  24         18.15         20.31         6.75 o
   2   0  24          0.12         -0.15         3.84 o
   3   0  24         14.78          9.98         5.20 o
   4   0  24         23.74         23.13         6.67 o
   5   0  24         17.89         25.45         6.24 o
  -4   1  24         59.57         64.59         6.22 o
  -3   1  24         32.18         25.27         7.04 o
  -2   1  24          0.91          5.04         5.11 o
  -1   1  24          2.41          3.54         3.07 o
   0   1  24        163.90        162.24        12.68 o
   1   1  24        850.07        858.72        46.78 o
   2   1  24        109.65        114.87        13.17 o
   3   1  24        119.95        126.49        10.96 o
   4   1  24         15.77         14.33         4.00 o
   5   1  24         39.38         46.25         7.08 o
   6   1  24        107.11        120.43        10.87 o
  -4   2  24        120.57        136.74        12.62 o
  -3   2  24         12.26         12.99         5.17 o
  -2   2  24        221.09        205.66        19.18 o
  -1   2  24         12.27         16.63         6.21 o
   0   2  24          0.13         -0.94         4.57 o
   1   2  24          2.12          0.85         2.15 o
   2   2  24        263.94        274.29        16.77 o
   3   2  24          7.53         11.89         5.82 o
   4   2  24         33.85         35.01         5.70 o
   5   2  24          4.86          7.36         4.29 o
   6   2  24          5.92         11.04         4.07 o
  -4   3  24         11.06         11.29         3.48 o
  -3   3  24         78.41         77.42         9.67 o
  -2   3  24          0.79         -0.31         2.47 o
  -1   3  24         45.53         45.38         9.59 o
   0   3  24         19.45         15.97         6.27 o
   1   3  24         26.63         17.01         7.21 o
   2   3  24         17.64         19.93         6.82 o
   3   3  24         72.76         44.05         9.82 o
   4   3  24          2.90          2.13         2.70 o
   5   3  24         60.10         80.20        10.64 o
   6   3  24         27.26         26.92         5.46 o
  -3   4  24          1.70          0.88         2.33 o
  -2   4  24          7.21         13.78         3.43 o
  -1   4  24          0.18          2.38         2.31 o
   0   4  24        258.61        266.76        22.42 o
   1   4  24          1.63          0.78         3.78 o
   2   4  24        164.19        208.54        20.25 o
   3   4  24          8.83         12.13         6.63 o
   4   4  24         17.84         23.03         7.36 o
   5   4  24         58.14         48.85         7.54 o
   6   4  24         17.07         14.41         3.71 o
  -1   5  24         31.29         29.65         6.05 o
   0   5  24         23.63         21.05         5.82 o
   1   5  24        431.70        459.57        28.30 o
   2   5  24         97.70        118.33        13.90 o
   3   5  24        200.44        218.47        18.66 o
   4   5  24         14.54         19.02         5.80 o
   5   5  24          0.58          3.51         2.58 o
   1   6  24         46.00         59.89         7.74 o
   2   6  24          7.10          4.37         2.96 o
   3   6  24         30.74         35.74         6.38 o
  -3  -3  25          8.41          7.47         3.37 o
  -2  -3  25         27.21         21.27         3.74 o
  -1  -3  25         47.15         43.92         5.38 o
   0  -3  25          8.82          6.25         3.73 o
   1  -3  25         73.48         89.88        11.17 o
   2  -3  25          3.48          3.15         2.99 o
  -4  -2  25          0.38          2.68         1.81 o
  -3  -2  25          4.04          7.68         2.67 o
  -2  -2  25          8.08          6.32         2.66 o
  -1  -2  25          4.44          1.45         5.42 o
   0  -2  25          0.43          5.80         4.59 o
   1  -2  25          1.99          2.14         3.63 o
   2  -2  25          0.95         -3.83         3.83 o
   3  -2  25          4.42          4.44         3.58 o
  -4  -1  25         90.45         91.75         9.65 o
  -3  -1  25        143.82        153.03        10.38 o
  -2  -1  25          0.12         -0.53         2.49 o
  -1  -1  25          0.04          3.35         4.09 o
   0  -1  25         76.23         71.38        12.52 o
   1  -1  25         52.48         41.67         9.93 o
   2  -1  25          5.46          7.81         5.06 o
   3  -1  25         49.88         54.98         9.88 o
   4  -1  25        113.51        116.89         8.21 o
  -4   0  25         18.21         18.48         3.32 o
  -3   0  25        172.69        178.24         9.00 o
  -2   0  25         15.51         14.44         5.36 o
  -1   0  25          0.01          3.45         3.85 o
   0   0  25         99.95        101.69        14.79 o
   1   0  25          7.88          7.05         4.14 o
   2   0  25        337.37        348.81        27.25 o
   3   0  25         27.10         26.21         7.17 o
   4   0  25         43.05         49.18         8.49 o
   5   0  25         18.18         25.35         5.41 o
  -4   1  25          3.18          9.30         3.49 o
  -3   1  25         19.56         31.56         6.82 o
  -2   1  25         71.31         64.56         7.31 o
  -1   1  25        104.23         99.35        10.18 o
   0   1  25        124.61        126.57        11.15 o
   1   1  25        380.08        415.87        20.77 o
   2   1  25         56.81         60.67         7.54 o
   3   1  25          2.05          1.36         2.27 o
   4   1  25          2.35         -1.20         2.56 o
   5   1  25          9.47          6.47         3.91 o
  -3   2  25          5.68         13.34         4.66 o
  -2   2  25          4.73          3.98         2.70 o
  -1   2  25        403.00        412.20        19.61 o
   0   2  25          7.20          1.34         2.29 o
   1   2  25         31.77         22.28         5.10 o
   2   2  25         22.07         32.32         5.72 o
   3   2  25         76.72         80.63        12.25 o
   4   2  25         24.09         22.39         4.35 o
   5   2  25          0.73         -3.30         3.30 o
  -3   3  25         42.92         45.89         4.88 o
  -2   3  25         52.19         38.51         5.19 o
  -1   3  25          1.90          6.59         4.27 o
   0   3  25          1.33          3.86         4.61 o
   1   3  25         13.61         10.88         5.72 o
   2   3  25         88.38         97.71        13.61 o
   3   3  25         18.92         21.40         6.34 o
   4   3  25         57.68         61.65         6.60 o
   5   3  25        104.73         99.80        10.45 o
  -2   4  25          4.72          0.46         3.05 o
  -1   4  25         10.40         18.25         5.60 o
   0   4  25         63.22         57.29         9.74 o
   1   4  25        163.37        159.67        16.56 o
   2   4  25        277.13        302.80        23.40 o
   3   4  25         43.36         49.62         8.83 o
   4   4  25          0.06         -0.54         3.28 o
   5   4  25          2.65          6.75         3.04 o
  -1   5  25         69.99         72.65         8.25 o
   0   5  25         78.04         78.48         9.75 o
   1   5  25         58.24         85.42        10.84 o
   2   5  25         41.71         49.46         8.48 o
   3   5  25          0.18         -0.68         3.62 o
   4   5  25         78.94         90.38        10.27 o
  -1  -3  26        514.62        610.05        28.76 o
   0  -3  26         79.57         90.40         9.93 o
   1  -3  26          2.84          5.07         2.80 o
  -3  -2  26         38.23         46.85         6.85 o
  -2  -2  26          1.02          1.85         2.85 o
  -1  -2  26         13.21         11.08         4.61 o
   0  -2  26         12.23         14.92         4.98 o
   1  -2  26         13.16         22.96         6.25 o
   2  -2  26          9.81         15.29         5.15 o
   3  -2  26          0.09         -0.07         2.67 o
  -3  -1  26        178.64        196.78        26.56 o
  -2  -1  26          5.74          5.54         3.38 o
  -1  -1  26          1.33          1.44         3.61 o
   0  -1  26          2.11         -0.12         3.06 o
   1  -1  26         84.17         96.77        13.23 o
   2  -1  26          2.88          3.10         3.78 o
   3  -1  26          5.97         10.36         4.76 o
   4  -1  26         14.67         14.75         2.82 o
  -3   0  26         77.37         70.81         9.43 o
  -2   0  26          6.28          9.57         4.43 o
  -1   0  26        291.85        307.90        24.27 o
   0   0  26         34.08         43.04         9.53 o
   1   0  26         18.58         28.74         8.14 o
   2   0  26         32.52         40.72         8.97 o
   3   0  26        428.00        502.28        30.02 o
   4   0  26        121.77        164.76         9.94 o
  -3   1  26         26.62         34.80         4.46 o
  -2   1  26         29.49         28.47         4.57 o
  -1   1  26         25.58         33.83         4.29 o
   0   1  26        132.17        138.01        16.42 o
   1   1  26        235.21        239.20        14.49 o
   2   1  26        125.69        134.37        10.33 o
   3   1  26         21.31         21.25         3.07 o
   4   1  26         49.21         65.65         6.13 o
   5   1  26          0.52          0.68         1.84 o
  -3   2  26          0.61         -0.83         1.49 o
  -2   2  26          1.02          4.38         2.07 o
  -1   2  26         43.13         45.86         4.71 o
   0   2  26        169.10        176.59        12.11 o
   1   2  26         23.00         20.80         4.22 o
   2   2  26         26.63         27.00         4.85 o
   3   2  26          5.82          6.20         3.61 o
   4   2  26        154.88        158.20        13.62 o
   5   2  26          0.57          1.94         2.73 o
  -2   3  26         16.34         18.42         5.29 o
  -1   3  26          0.23          0.70         2.92 o
   0   3  26         11.32         15.24         5.43 o
   1   3  26         19.42         25.88         6.88 o
   2   3  26         15.10         17.72         6.45 o
   3   3  26          5.21          6.62         4.15 o
   4   3  26         28.77         39.43         7.32 o
  -1   4  26          5.89          2.90         2.86 o
   0   4  26         70.96         56.17         8.93 o
   1   4  26          9.17         21.52         5.73 o
   2   4  26         36.02         20.04         5.83 o
   3   4  26        102.52        111.46        12.49 o
   4   4  26          3.76          4.79         3.25 o
   0   5  26         22.04         18.47         4.37 o
   1   5  26          0.79         -0.09         2.97 o
   2   5  26        193.89        229.66        16.58 o
   3   5  26         17.60         22.88         5.08 o
  -1  -2  27          7.34          7.51         3.60 o
   0  -2  27          3.56          3.87         3.17 o
   1  -2  27        111.02        140.40        13.09 o
   2  -2  27         19.86         28.82         5.62 o
  -2  -1  27         23.46         29.18         6.58 o
  -1  -1  27          0.06          2.15         2.78 o
   0  -1  27         75.44         65.80        10.06 o
   1  -1  27          8.97         15.13         5.21 o
   2  -1  27         73.44        102.29        11.99 o
   3  -1  27         15.95         25.68         5.45 o
  -3   0  27          5.41         12.41         3.46 o
  -2   0  27          0.34         -3.30         4.31 o
  -1   0  27          3.09         -0.03         3.11 o
   0   0  27         52.82         59.93        10.08 o
   1   0  27         95.61        107.46        13.21 o
   2   0  27        262.98        282.51        21.07 o
   3   0  27          7.35          6.57         4.34 o
  -2   1  27         34.60         38.24         4.66 o
  -1   1  27         15.24         15.85         3.53 o
   0   1  27         83.45         80.89         7.57 o
   1   1  27         36.29         31.46         5.01 o
   2   1  27          8.68         14.22         3.32 o
   3   1  27        379.73        410.26        23.69 o
  -2   2  27          0.39          1.81         1.67 o
  -1   2  27         31.77         27.79         4.18 o
   0   2  27          0.08          4.40         2.83 o
   1   2  27        133.54        157.87        10.51 o
   2   2  27          4.61          1.22         2.61 o
   3   2  27         14.93          8.23         3.62 o
  -2   3  27         23.68         37.83         5.75 o
  -1   3  27         66.34         77.61         9.48 o
   0   3  27         79.47         94.44        11.26 o
   1   3  27         85.66         87.50        11.02 o
   2   3  27         26.23         42.57         7.96 o
   3   3  27         63.86         59.55         8.62 o
   0   4  27          5.64         10.37         3.90 o
   1   4  27         72.43         88.52        10.58 o
   2   4  27         25.36         28.34         6.16 o
   3   4  27         12.61         16.82         4.68 o
  -1  -1  28         74.97        103.35        10.59 o
   0  -1  28          8.39          8.08         3.64 o
   1  -1  28          0.51         -0.77         2.68 o
   2  -1  28         19.34         20.01         4.86 o
  -2   0  28          2.29          3.18         2.56 o
  -1   0  28          0.16          5.40         3.60 o
   0   0  28        136.21        202.67        16.55 o
   1   0  28         12.75         20.52         5.65 o
   2   0  28         19.44         24.28         5.80 o
  -1   1  28          5.82          5.88         3.18 o
   0   1  28          0.64          1.08         3.07 o
   1   1  28          1.52         -2.00         2.46 o
   2   1  28        127.27        128.65        11.87 o
  -1   2  28          0.30          0.83         2.33 o
   0   2  28          1.72          0.90         1.67 o
   1   2  28         19.11         17.43         4.66 o
   2   2  28         11.55          6.92         3.18 o
   0   3  28          0.07          1.85         2.95 o
   1   3  28         32.76         39.78         6.60 o
   2   3  28          9.58          7.54         3.28 o
   3   3  28         55.17         76.30         8.27 o
   1   4  28          7.78         18.95         4.30 o
   2   4  28          8.81          8.71         3.27 o
                                                
